# Supplementary material for: Rabies healthcare-seeking behaviors of urban and peri-urban residents: Results from a rabies knowledge, attitudes, and practices survey, Bangladesh, 2018
Source: PLoS Negl Trop Dis. 2022 Aug 9;16(8):e0010634. doi: 10.1371/journal.pntd.0010634 (PMC9390912; doi:10.1371/journal.pntd.0010634)
Supplement: S1 Data — (XLSX) [file pntd.0010634.s003.xlsx]

## Sheet: HHS
_index	Which vaccination site are you surveying?	Are you the head of the household?	What is your age?	What is your gender?	How many family members are in your household?	What is your religion?	What is the source of your drinking water?	What kind of toilet facility does your household have?	What is the material of the walls of the house?	Does your household have the following items?	Does your household have the following items?/TV	Does your household have the following items?/Electric Fan	Does your household have the following items?/Refridgerator	Does your household have the following items?/Electricity	Does your household have the following items?/Bank Account	What is the highest level of education achieved by the head of household?1	**In the past year**, have you or anyone in your household been bitten by an animal?1	How many bites have occurred in your household in the past year?1	Did anyone in your household receive any severe scratches?	Did the person seek medical attention for the scratch?	What would you do if you were bitten by a dog that you **recognized or owned**?	What would you do if you were bitten by a dog that you **recognized or owned**?/Wash Wound	What would you do if you were bitten by a dog that you **recognized or owned**?/Consult Traditional Healer	What would you do if you were bitten by a dog that you **recognized or owned**?/Consult with village health care worker	What would you do if you were bitten by a dog that you **recognized or owned**?/Consult with animal health worker	What would you do if you were bitten by a dog that you **recognized or owned**?/Contact police	What would you do if you were bitten by a dog that you **recognized or owned**?/Seek care at medical facility	What would you do if you were bitten by a dog that you **recognized or owned**?/Seek rabies vaccination	What would you do if you were bitten by a dog that you **recognized or owned**?/Isolate dog for observation	What would you do if you were bitten by a dog that you **recognized or owned**?/Kill the dog	What would you do if you were bitten by a dog that you **recognized or owned**?/Nothing	What would you do if you were bitten by a dog that you **recognized or owned**?/Other	What would you do if you were bitten by a dog that you **recognized or owned**?/Decline to answer	specify other	What would you do if you were bitten by a dog that you **do not** recognize or own?	What would you do if you were bitten by a dog that you **do not** recognize or own?/Wash Wound	What would you do if you were bitten by a dog that you **do not** recognize or own?/Consult Traditional Healer	What would you do if you were bitten by a dog that you **do not** recognize or own?/Consult with village health care worker	What would you do if you were bitten by a dog that you **do not** recognize or own?/Consult with animal health worker	What would you do if you were bitten by a dog that you **do not** recognize or own?/Contact police	What would you do if you were bitten by a dog that you **do not** recognize or own?/Seek care at medical facility	What would you do if you were bitten by a dog that you **do not** recognize or own?/Seek rabies vaccination	What would you do if you were bitten by a dog that you **do not** recognize or own?/Isolate dog for observation	What would you do if you were bitten by a dog that you **do not** recognize or own?/Kill the dog	What would you do if you were bitten by a dog that you **do not** recognize or own?/Nothing	What would you do if you were bitten by a dog that you **do not** recognize or own?/Other	What would you do if you were bitten by a dog that you **do not** recognize or own?/Decline to answer	You have received a severe bite on your leg from a dog Because of this, your healthcare provider recommended you to get 4 doses of rabies vaccine and one dose of rabies immunoglobulin Because it is a severe exposure, only the combination of vaccine and immune globulin can guarantee you won't get rabies	Could you pay 2,500 BDT for a full course (4 doses) of the rabies vaccine? This does not include the immunoglobulin you also need
2	Meghna	Yes	45	Female	5	Islam	Tube Well	Flush - to sewer or tank	Tin	TV Electric Fan Electricity	1	1	0	1	0	No Education	No	0			Wash Wound Consult with village health care worker Seek care at medical facility Seek rabies vaccination	1	0	1	0	0	1	1	0	0	0	0	0		Wash Wound Consult with village health care worker Seek care at medical facility Seek rabies vaccination	1	0	1	0	0	1	1	0	0	0	0	0		No
3	Meghna	Yes	50	Female	6	Islam	Tube Well	Flush - to sewer or tank	Tin	TV Electric Fan Electricity	1	1	0	1	0	Secondary	No	0			Decline to answer	0	0	0	0	0	0	0	0	0	0	0	1		Decline to answer	0	0	0	0	0	0	0	0	0	0	0	1		No
4	Meghna	Yes	32	Female	4	Islam	Tube Well	Flush - to sewer or tank	Tin	TV Electric Fan Electricity Bank Account	1	1	0	1	1	Primary	No	0			Wash Wound Consult with village health care worker Seek care at medical facility Seek rabies vaccination	1	0	1	0	0	1	1	0	0	0	0	0		Wash Wound Consult with village health care worker Seek care at medical facility Seek rabies vaccination	1	0	1	0	0	1	1	0	0	0	0	0		No
5	Meghna	Yes	50	Female	8	Islam	Tube Well	Flush - to sewer or tank	Tin	Electric Fan Electricity	0	1	0	1	0	No Education	No	0			Wash Wound Consult with village health care worker	1	0	1	0	0	0	0	0	0	0	0	0		Wash Wound Consult with village health care worker	1	0	1	0	0	0	0	0	0	0	0	0		No
6	Meghna	Yes	50	Female	6	Islam	Tube Well	Flush - to sewer or tank	Tin	TV Electric Fan Refridgerator Electricity Bank Account	1	1	1	1	1	Secondary	No	0			Wash Wound Consult with village health care worker Seek care at medical facility Seek rabies vaccination	1	0	1	0	0	1	1	0	0	0	0	0		Wash Wound Consult with village health care worker Seek care at medical facility Seek rabies vaccination	1	0	1	0	0	1	1	0	0	0	0	0		Yes
7	Meghna	Yes	55	Male	5	Islam	Tube Well	Flush - to sewer or tank	Tin	TV Electric Fan Refridgerator Electricity	1	1	1	1	0	No Education	No	0			Wash Wound Consult with village health care worker Seek care at medical facility Seek rabies vaccination	1	0	1	0	0	1	1	0	0	0	0	0		Wash Wound Consult with village health care worker Seek care at medical facility Seek rabies vaccination	1	0	1	0	0	1	1	0	0	0	0	0		No
8	Meghna	Yes	45	Male	12	Islam	Tube Well	Flush - to sewer or tank	Tin	TV Electric Fan Refridgerator Electricity	1	1	1	1	0	No Education	No	0			Wash Wound Seek rabies vaccination	1	0	0	0	0	0	1	0	0	0	0	0		Wash Wound Consult with village health care worker Seek care at medical facility Seek rabies vaccination	1	0	1	0	0	1	1	0	0	0	0	0		No
9	Meghna	Yes	55	Male	15	Islam	Tube Well	Flush - to sewer or tank	Tin	TV Electric Fan Refridgerator Electricity	1	1	1	1	0	No Education	No	0			Wash Wound Consult with village health care worker Seek rabies vaccination	1	0	1	0	0	0	1	0	0	0	0	0		Wash Wound Seek rabies vaccination	1	0	0	0	0	0	1	0	0	0	0	0		No
10	Meghna	Yes	55	Female	12	Islam	Tube Well	Flush - to sewer or tank	Tin	TV Electric Fan Electricity	1	1	0	1	0	No Education	No	0			Wash Wound Consult with village health care worker Seek rabies vaccination	1	0	1	0	0	0	1	0	0	0	0	0		Wash Wound Consult with village health care worker Seek rabies vaccination	1	0	1	0	0	0	1	0	0	0	0	0		No
11	Meghna	Yes	24	Female	4	Islam	Tube Well	Flush - to sewer or tank	Tin	TV Electric Fan Electricity	1	1	0	1	0	Primary	No	0			Wash Wound Consult with village health care worker Seek rabies vaccination	1	0	1	0	0	0	1	0	0	0	0	0		Wash Wound Consult with village health care worker Seek rabies vaccination	1	0	1	0	0	0	1	0	0	0	0	0		No
12	Meghna	Yes	23	Female	3	Islam	Tube Well	Flush - to sewer or tank	Tin	TV Electric Fan Electricity	1	1	0	1	0	Primary	No	0			Wash Wound Consult with village health care worker Seek rabies vaccination	1	0	1	0	0	0	1	0	0	0	0	0		Wash Wound Seek rabies vaccination	1	0	0	0	0	0	1	0	0	0	0	0		No
13	Meghna	Yes	52	Male	8	Islam	Tube Well	Flush - to sewer or tank	Tin	TV Electric Fan Electricity	1	1	0	1	0	No Education	No	0			Consult with village health care worker Seek care at medical facility Seek rabies vaccination	0	0	1	0	0	1	1	0	0	0	0	0		Wash Wound Consult with village health care worker Seek rabies vaccination	1	0	1	0	0	0	1	0	0	0	0	0		No
14	Meghna	Yes	40	Female	5	Islam	Tube Well	Flush - to sewer or tank	Tin	TV Electric Fan Electricity	1	1	0	1	0	No Education	No	0			Wash Wound Consult with village health care worker Seek rabies vaccination	1	0	1	0	0	0	1	0	0	0	0	0		Wash Wound Consult with village health care worker Seek rabies vaccination	1	0	1	0	0	0	1	0	0	0	0	0		No
15	Meghna	Yes	45	Male	4	Islam	Tube Well	Flush - to sewer or tank	Tin	TV Electric Fan Electricity	1	1	0	1	0	No Education	No	0			Wash Wound Consult with village health care worker Seek rabies vaccination	1	0	1	0	0	0	1	0	0	0	0	0		Wash Wound Consult with animal health worker Seek rabies vaccination	1	0	0	1	0	0	1	0	0	0	0	0		No
16	Meghna	Yes	40	Male	7	Islam	Tube Well	Flush - to sewer or tank	Tin	TV Electric Fan Electricity	1	1	0	1	0	No Education	No	0			Wash Wound Consult with village health care worker Seek care at medical facility Seek rabies vaccination	1	0	1	0	0	1	1	0	0	0	0	0		Wash Wound Seek rabies vaccination	1	0	0	0	0	0	1	0	0	0	0	0		No
17	Meghna	Yes	55	Female	3	Islam	Tube Well	Flush - to sewer or tank	Tin	TV Electric Fan Electricity	1	1	0	1	0	No Education	No	0			Wash Wound Consult with village health care worker Seek rabies vaccination	1	0	1	0	0	0	1	0	0	0	0	0		Wash Wound Seek care at medical facility Seek rabies vaccination	1	0	0	0	0	1	1	0	0	0	0	0		No
18	Meghna	Yes	55	Male	4	Islam	Tube Well	Flush - to sewer or tank	Tin	TV Electric Fan Electricity	1	1	0	1	0	No Education	No	0			Wash Wound Seek care at medical facility Seek rabies vaccination	1	0	0	0	0	1	1	0	0	0	0	0		Wash Wound Seek care at medical facility Seek rabies vaccination	1	0	0	0	0	1	1	0	0	0	0	0		No
19	Meghna	Yes	35	Female	4	Islam	Tube Well	Flush - to sewer or tank	Tin	TV Electric Fan Electricity	1	1	0	1	0	No Education	No	0			Wash Wound Consult Traditional Healer Seek care at medical facility Seek rabies vaccination	1	1	0	0	0	1	1	0	0	0	0	0		Wash Wound Seek rabies vaccination	1	0	0	0	0	0	1	0	0	0	0	0		No
20	Meghna	Yes	35	Female	5	Islam	Tube Well	Flush - to sewer or tank	Tin	TV Electric Fan Electricity	1	1	0	1	0	Secondary	Yes	0	I don't know		Wash Wound Consult Traditional Healer Consult with animal health worker Seek care at medical facility Seek rabies vaccination	1	1	0	1	0	1	1	0	0	0	0	0		Wash Wound Seek rabies vaccination	1	0	0	0	0	0	1	0	0	0	0	0		No
21	Meghna	Yes	28	Male	4	Islam	Tube Well	Flush - to sewer or tank	Tin	TV Electric Fan Electricity	1	1	0	1	0	No Education	No	0			Wash Wound Seek care at medical facility Seek rabies vaccination	1	0	0	0	0	1	1	0	0	0	0	0		Wash Wound Consult with village health care worker Seek rabies vaccination	1	0	1	0	0	0	1	0	0	0	0	0		No
22	Meghna	Yes	45	Female	5	Islam	Tube Well	Flush - to sewer or tank	Tin	TV Electric Fan Electricity	1	1	0	1	0	No Education	No	0			Wash Wound Consult Traditional Healer Consult with village health care worker	1	1	1	0	0	0	0	0	0	0	0	0		Wash Wound Consult Traditional Healer Consult with village health care worker Seek rabies vaccination	1	1	1	0	0	0	1	0	0	0	0	0		No
23	Meghna	No	26	Male	5	Islam	Tube Well	Flush - to sewer or tank	Tin	TV Electric Fan Refridgerator Electricity Bank Account	1	1	1	1	1	Secondary	No	0			Consult Traditional Healer	0	1	0	0	0	0	0	0	0	0	0	0		Seek rabies vaccination	0	0	0	0	0	0	1	0	0	0	0	0		No
24	Meghna	No	18	Male	4	Islam	Tube Well	Flush - to sewer or tank	Cement	TV Electric Fan Refridgerator Electricity Bank Account	1	1	1	1	1	Primary	No	0			Consult Traditional Healer	0	1	0	0	0	0	0	0	0	0	0	0		Seek rabies vaccination	0	0	0	0	0	0	1	0	0	0	0	0		No
25	Meghna	Yes	45	Male	4	Islam	Tube Well	Flush - to sewer or tank	Tin	TV Electric Fan Refridgerator Electricity	1	1	1	1	0	Primary	No	0			Consult Traditional Healer	0	1	0	0	0	0	0	0	0	0	0	0		Decline to answer	0	0	0	0	0	0	0	0	0	0	0	1		No
26	Meghna	No	25	Male	4	Islam	Tube Well	Flush - to sewer or tank	Cement	TV Electric Fan Refridgerator Electricity Bank Account	1	1	1	1	1	Secondary	No	0			Consult Traditional Healer Consult with animal health worker	0	1	0	1	0	0	0	0	0	0	0	0		Seek rabies vaccination	0	0	0	0	0	0	1	0	0	0	0	0		No
27	Meghna	Yes	35	Male	5	Islam	Tube Well	Flush - to sewer or tank	Tin	TV Electric Fan Refridgerator Electricity	1	1	1	1	0	Primary	No	0			Consult Traditional Healer	0	1	0	0	0	0	0	0	0	0	0	0		Consult Traditional Healer	0	1	0	0	0	0	0	0	0	0	0	0		No
28	Meghna	No	19	Male	4	Islam	Tube Well	Flush - to sewer or tank	Cement	TV Electric Fan Refridgerator Electricity Bank Account	1	1	1	1	1	Secondary	No	0			Consult Traditional Healer	0	1	0	0	0	0	0	0	0	0	0	0		Kill the dog	0	0	0	0	0	0	0	0	1	0	0	0		No
29	Meghna	No	20	Male	4	Islam	Tube Well	Flush - to sewer or tank	Tin	TV Electric Fan Refridgerator Electricity	1	1	1	1	0	No Education	No	0			Consult Traditional Healer Consult with village health care worker	0	1	1	0	0	0	0	0	0	0	0	0		Consult Traditional Healer Seek care at medical facility	0	1	0	0	0	1	0	0	0	0	0	0		No
32	Meghna	Yes	43	Male	7	Islam	Tube Well	Flush - to sewer or tank	Cement	TV Electric Fan Refridgerator Electricity Bank Account	1	1	1	1	1	Secondary	No	0			Wash Wound Consult Traditional Healer Consult with village health care worker Seek care at medical facility Seek rabies vaccination	1	1	1	0	0	1	1	0	0	0	0	0		Wash Wound Consult Traditional Healer Consult with village health care worker Consult with animal health worker Seek care at medical facility Seek rabies vaccination	1	1	1	1	0	1	1	0	0	0	0	0		No
34	Meghna	Yes	29	Female	5	Islam	Tube Well	Flush - to sewer or tank	Cement	TV Electric Fan Refridgerator Electricity Bank Account	1	1	1	1	1	Secondary	No	0			Wash Wound Consult Traditional Healer Consult with village health care worker Seek care at medical facility Seek rabies vaccination	1	1	1	0	0	1	1	0	0	0	0	0		Wash Wound Consult Traditional Healer Consult with village health care worker Consult with animal health worker Seek care at medical facility Seek rabies vaccination	1	1	1	1	0	1	1	0	0	0	0	0		No
36	Meghna	Yes	28	Female	5	Islam	Tube Well	Flush - to sewer or tank	Cement	TV Electric Fan Refridgerator Electricity Bank Account	1	1	1	1	1	Secondary	No	0			Wash Wound Consult Traditional Healer Consult with village health care worker Consult with animal health worker Seek care at medical facility Seek rabies vaccination	1	1	1	1	0	1	1	0	0	0	0	0		Wash Wound Consult Traditional Healer Consult with village health care worker Consult with animal health worker Seek care at medical facility Seek rabies vaccination	1	1	1	1	0	1	1	0	0	0	0	0		No
37	Meghna	Yes	46	Male	7	Islam	Tube Well	Flush - to sewer or tank	Cement	TV Electric Fan Refridgerator Electricity Bank Account	1	1	1	1	1	Secondary	No	0			Wash Wound Consult Traditional Healer Consult with village health care worker Seek care at medical facility Seek rabies vaccination	1	1	1	0	0	1	1	0	0	0	0	0		Wash Wound Consult Traditional Healer Consult with village health care worker Seek care at medical facility Seek rabies vaccination	1	1	1	0	0	1	1	0	0	0	0	0		No
38	Meghna	Yes	38	Male	5	Islam	Tube Well	Flush - to sewer or tank	Tin	TV Electric Fan Refridgerator Electricity Bank Account	1	1	1	1	1	Secondary	No	0			Wash Wound Consult Traditional Healer Consult with village health care worker Seek care at medical facility Seek rabies vaccination	1	1	1	0	0	1	1	0	0	0	0	0		Wash Wound Consult Traditional Healer Consult with animal health worker Seek care at medical facility Seek rabies vaccination	1	1	0	1	0	1	1	0	0	0	0	0		No
39	Meghna	Yes	39	Female	6	Islam	Tube Well	Flush - to sewer or tank	Tin	TV Electric Fan Refridgerator Electricity Bank Account	1	1	1	1	1	Primary	No	0			Wash Wound Consult Traditional Healer Consult with village health care worker Contact police Seek care at medical facility Seek rabies vaccination	1	1	1	0	1	1	1	0	0	0	0	0		Wash Wound Consult Traditional Healer Consult with village health care worker Consult with animal health worker Seek care at medical facility Seek rabies vaccination	1	1	1	1	0	1	1	0	0	0	0	0		No
40	Meghna	Yes	35	Male	5	Islam	Tube Well	Flush - to sewer or tank	Tin	TV Electric Fan Electricity	1	1	0	1	0	No Education	No	0			Wash Wound	1	0	0	0	0	0	0	0	0	0	0	0		Decline to answer	0	0	0	0	0	0	0	0	0	0	0	1		No
41	Meghna	No	23	Male	5	Islam	Tube Well	Flush - to sewer or tank	Tin	TV Electric Fan Refridgerator Electricity Bank Account	1	1	1	1	1	Secondary	No	0			Consult Traditional Healer	0	1	0	0	0	0	0	0	0	0	0	0		Kill the dog	0	0	0	0	0	0	0	0	1	0	0	0		No
42	Meghna	Yes	41	Male	4	Islam	Tube Well	Flush - to sewer or tank	Tin	Electric Fan Electricity Bank Account	0	1	0	1	1	Primary	No	0			Wash Wound Consult Traditional Healer Consult with village health care worker Seek care at medical facility Seek rabies vaccination	1	1	1	0	0	1	1	0	0	0	0	0		Wash Wound Consult Traditional Healer Consult with village health care worker Consult with animal health worker Seek care at medical facility Seek rabies vaccination	1	1	1	1	0	1	1	0	0	0	0	0		No
43	Meghna	No	21	Male	3	Islam	Tube Well	Flush - to sewer or tank	Tin	TV Electric Fan Refridgerator Electricity Bank Account	1	1	1	1	1	Primary	No	0			Consult with village health care worker	0	0	1	0	0	0	0	0	0	0	0	0		Wash Wound Consult Traditional Healer	1	1	0	0	0	0	0	0	0	0	0	0		No
44	Meghna	Yes	43	Male	6	Islam	Tube Well	Flush - to sewer or tank	Tin	TV Electric Fan Refridgerator Electricity	1	1	1	1	0	Primary	No	0			Consult Traditional Healer	0	1	0	0	0	0	0	0	0	0	0	0		Seek care at medical facility	0	0	0	0	0	1	0	0	0	0	0	0		No
45	Meghna	Yes	46	Male	6	Islam	Tube Well	Flush - to sewer or tank	Tin	TV Electric Fan Electricity Bank Account	1	1	0	1	1	Primary	No	0			Wash Wound Consult Traditional Healer Consult with village health care worker Seek rabies vaccination	1	1	1	0	0	0	1	0	0	0	0	0		Wash Wound Consult Traditional Healer Consult with village health care worker Seek care at medical facility Seek rabies vaccination	1	1	1	0	0	1	1	0	0	0	0	0		No
46	Meghna	Yes	58	Male	7	Islam	Tube Well	Flush - to sewer or tank	Cement	TV Electric Fan Refridgerator Electricity Bank Account	1	1	1	1	1	Secondary	No	0			Wash Wound Consult Traditional Healer Seek care at medical facility Seek rabies vaccination	1	1	0	0	0	1	1	0	0	0	0	0		Wash Wound Consult Traditional Healer Consult with village health care worker Consult with animal health worker Seek care at medical facility Seek rabies vaccination	1	1	1	1	0	1	1	0	0	0	0	0		No
47	Meghna	Yes	36	Female	4	Islam	Tube Well	Flush - to sewer or tank	Tin	TV Electric Fan Electricity Bank Account	1	1	0	1	1	Secondary	No	0			Wash Wound Consult Traditional Healer Consult with village health care worker Seek rabies vaccination	1	1	1	0	0	0	1	0	0	0	0	0		Wash Wound Consult Traditional Healer Consult with village health care worker Seek care at medical facility Seek rabies vaccination	1	1	1	0	0	1	1	0	0	0	0	0		No
48	Meghna	Yes	48	Male	6	Islam	Tube Well	Flush - to sewer or tank	Cement	TV Electric Fan Refridgerator Electricity Bank Account	1	1	1	1	1	Secondary	No	0			Consult with village health care worker Seek care at medical facility Seek rabies vaccination	0	0	1	0	0	1	1	0	0	0	0	0		Wash Wound Consult Traditional Healer Consult with village health care worker Consult with animal health worker Seek care at medical facility Seek rabies vaccination	1	1	1	1	0	1	1	0	0	0	0	0		No
49	Meghna	Yes	37	Male	5	Islam	Tube Well	Flush - to sewer or tank	Tin	TV Electric Fan Electricity Bank Account	1	1	0	1	1	Primary	No	0			Wash Wound Consult Traditional Healer Consult with village health care worker Seek care at medical facility Seek rabies vaccination	1	1	1	0	0	1	1	0	0	0	0	0		Wash Wound Consult Traditional Healer Consult with village health care worker Seek care at medical facility Seek rabies vaccination	1	1	1	0	0	1	1	0	0	0	0	0		No
50	Meghna	Yes	58	Male	5	Islam	Tube Well	Flush - to sewer or tank	Cement	TV Electric Fan Refridgerator Electricity Bank Account	1	1	1	1	1	Secondary	No	0			Wash Wound Consult Traditional Healer Consult with village health care worker Seek care at medical facility Seek rabies vaccination	1	1	1	0	0	1	1	0	0	0	0	0		Wash Wound Consult Traditional Healer Consult with village health care worker Seek care at medical facility Seek rabies vaccination	1	1	1	0	0	1	1	0	0	0	0	0		No
51	Meghna	Yes	52	Male	8	Islam	Tube Well	Flush - to open latrine	Tin	TV Electric Fan Electricity	1	1	0	1	0	No Education	No	0			Wash Wound Consult Traditional Healer Consult with village health care worker Seek care at medical facility Seek rabies vaccination	1	1	1	0	0	1	1	0	0	0	0	0		Wash Wound Consult Traditional Healer Consult with village health care worker	1	1	1	0	0	0	0	0	0	0	0	0		No
52	Meghna	Yes	36	Male	6	Islam	Tube Well	Flush - to sewer or tank	Tin	Electric Fan Electricity Bank Account	0	1	0	1	1	Secondary	No	0			Wash Wound Consult Traditional Healer Consult with village health care worker Seek care at medical facility Seek rabies vaccination	1	1	1	0	0	1	1	0	0	0	0	0		Wash Wound Consult Traditional Healer Consult with village health care worker Seek care at medical facility Seek rabies vaccination	1	1	1	0	0	1	1	0	0	0	0	0		No
53	Meghna	Yes	38	Male	5	Islam	Tube Well	Flush - to sewer or tank	Tin	TV Electric Fan Electricity Bank Account	1	1	0	1	1	Secondary	No	0			Wash Wound Consult Traditional Healer Seek care at medical facility Seek rabies vaccination	1	1	0	0	0	1	1	0	0	0	0	0		Wash Wound Consult Traditional Healer Consult with village health care worker Consult with animal health worker Seek care at medical facility Seek rabies vaccination	1	1	1	1	0	1	1	0	0	0	0	0		No
54	Meghna	Yes	35	Female	3	Islam	Tube Well	Flush - to sewer or tank	Tin	TV Electric Fan Refridgerator Electricity	1	1	1	1	0	No Education	No	0			Wash Wound Seek care at medical facility Seek rabies vaccination	1	0	0	0	0	1	1	0	0	0	0	0		Wash Wound Seek care at medical facility Seek rabies vaccination	1	0	0	0	0	1	1	0	0	0	0	0		No
55	Meghna	Yes	50	Female	6	Islam	Tube Well	Hanging Latrine	Cane/Palm/Trunks	Electric Fan Electricity	0	1	0	1	0	No Education	No	0			Decline to answer	0	0	0	0	0	0	0	0	0	0	0	1		Decline to answer	0	0	0	0	0	0	0	0	0	0	0	1		No
56	Meghna	Yes	85	Male	7	Islam	Tube Well	Flush - to sewer or tank	Tin	TV Electric Fan Refridgerator Electricity	1	1	1	1	0	No Education	Yes	0	I don't know		Wash Wound Consult with village health care worker Seek care at medical facility Seek rabies vaccination	1	0	1	0	0	1	1	0	0	0	0	0		Wash Wound Consult with village health care worker Seek care at medical facility Seek rabies vaccination	1	0	1	0	0	1	1	0	0	0	0	0		No
57	Meghna	No	20	Male	6	Islam	Tube Well	Flush - to sewer or tank	Tin	TV Electric Fan Electricity Bank Account	1	1	0	1	1	Secondary	No	0			Wash Wound Consult with village health care worker Seek care at medical facility Seek rabies vaccination	1	0	1	0	0	1	1	0	0	0	0	0		Wash Wound Consult Traditional Healer Seek care at medical facility Seek rabies vaccination	1	1	0	0	0	1	1	0	0	0	0	0		Yes
58	Meghna	Yes	40	Female	8	Islam	Tube Well	Flush - to sewer or tank	Cement	TV Electric Fan Refridgerator Electricity Bank Account	1	1	1	1	1	Primary	No	0			Wash Wound Consult with village health care worker Seek care at medical facility Seek rabies vaccination	1	0	1	0	0	1	1	0	0	0	0	0		Wash Wound Consult with village health care worker Seek care at medical facility Seek rabies vaccination	1	0	1	0	0	1	1	0	0	0	0	0		No
59	Meghna	Yes	46	Female	6	Islam	Tube Well	Flush - to sewer or tank	Tin	TV Electric Fan Electricity	1	1	0	1	0	Primary	No	0			Decline to answer	0	0	0	0	0	0	0	0	0	0	0	1		Decline to answer	0	0	0	0	0	0	0	0	0	0	0	1		No
60	Meghna	Yes	28	Female	6	Islam	Tube Well	Flush - to sewer or tank	Tin	TV Electric Fan Electricity	1	1	0	1	0	Secondary	No	0			Decline to answer	0	0	0	0	0	0	0	0	0	0	0	1		Decline to answer	0	0	0	0	0	0	0	0	0	0	0	1		No
61	Meghna	Yes	52	Male	7	Islam	Tube Well	Flush - to sewer or tank	Tin	TV Electric Fan Refridgerator Electricity Bank Account	1	1	1	1	1	Secondary	No	0			Wash Wound Consult Traditional Healer	1	1	0	0	0	0	0	0	0	0	0	0		Wash Wound Consult Traditional Healer	1	1	0	0	0	0	0	0	0	0	0	0		No
62	Meghna	Yes	36	Male	4	Islam	Tube Well	Flush - to sewer or tank	Tin	TV Electric Fan Refridgerator Electricity	1	1	1	1	0	Primary	No	0			Wash Wound Consult with village health care worker Seek care at medical facility Seek rabies vaccination Isolate dog for observation	1	0	1	0	0	1	1	1	0	0	0	0		Wash Wound Consult with village health care worker Seek care at medical facility Seek rabies vaccination Isolate dog for observation	1	0	1	0	0	1	1	1	0	0	0	0		No
63	Narayanganj	Yes	34	Male	5	Islam	Piped Inside	Flush - to sewer or tank	Cement	TV Electric Fan Refridgerator Electricity	1	1	1	1	0	Secondary	No	0			Wash Wound	1	0	0	0	0	0	0	0	0	0	0	0		Consult with village health care worker	0	0	1	0	0	0	0	0	0	0	0	0		Yes
64	Narayanganj	Yes	38	Female	5	Islam	Piped Inside	Flush - to sewer or tank	Cement	TV Electric Fan Refridgerator Electricity Bank Account	1	1	1	1	1	Secondary	No	0			Decline to answer	0	0	0	0	0	0	0	0	0	0	0	1		Wash Wound Consult with animal health worker	1	0	0	1	0	0	0	0	0	0	0	0		Yes
66	Narayanganj	Yes	46	Male	7	Islam	Piped Inside	Flush - to sewer or tank	Brick	TV Electric Fan Refridgerator Electricity Bank Account	1	1	1	1	1	Secondary	No	0			Decline to answer	0	0	0	0	0	0	0	0	0	0	0	1		Consult with animal health worker	0	0	0	1	0	0	0	0	0	0	0	0		Yes
67	Narayanganj	Yes	49	Male	8	Islam	Piped Inside	Flush - to sewer or tank	Brick	TV Electric Fan Refridgerator Electricity Bank Account	1	1	1	1	1	Secondary	No	0			Decline to answer	0	0	0	0	0	0	0	0	0	0	0	1		Decline to answer	0	0	0	0	0	0	0	0	0	0	0	1		Yes
68	Narayanganj	Yes	36	Male	4	Islam	Piped Inside	Flush - to sewer or tank	Brick	TV Electric Fan Refridgerator Electricity Bank Account	1	1	1	1	1	Secondary	No	0			Consult Traditional Healer	0	1	0	0	0	0	0	0	0	0	0	0		Consult Traditional Healer	0	1	0	0	0	0	0	0	0	0	0	0		Yes
69	Narayanganj	Yes	52	Male	6	Islam	Piped Inside	Flush - to open latrine	Brick	TV Refridgerator Electricity Bank Account	1	0	1	1	1	Primary	No	0			Seek care at medical facility	0	0	0	0	0	1	0	0	0	0	0	0		Seek care at medical facility	0	0	0	0	0	1	0	0	0	0	0	0		No
79	Meghna	No	50	Female	5	Islam	Tube Well	Flush - to sewer or tank	Tin	TV Electric Fan Refridgerator Electricity	1	1	1	1	0	Primary	No	0			Consult with village health care worker	0	0	1	0	0	0	0	0	0	0	0	0																Yes
80	Meghna	Yes	65	Male	7	Islam	Tube Well	Flush - to sewer or tank	Brick	TV Electric Fan Refridgerator Electricity	1	1	1	1	0	Secondary	No	0			Consult with village health care worker	0	0	1	0	0	0	0	0	0	0	0	0		Wash Wound	1	0	0	0	0	0	0	0	0	0	0	0		Yes
81	Meghna	Yes	42	Male	5	Islam	Tube Well	Flush - to sewer or tank	Brick	TV Electric Fan Refridgerator Electricity Bank Account	1	1	1	1	1	Secondary	No	0			Wash Wound	1	0	0	0	0	0	0	0	0	0	0	0		Wash Wound	1	0	0	0	0	0	0	0	0	0	0	0		Yes
82	Meghna	No	26	Female	3	Islam	Tube Well	Flush - to sewer or tank	Tin	TV Electric Fan Refridgerator Electricity	1	1	1	1	0	Secondary	No	0			Wash Wound	1	0	0	0	0	0	0	0	0	0	0	0		Wash Wound	1	0	0	0	0	0	0	0	0	0	0	0		Yes
83	Meghna	Yes	36	Male	6	Islam	Tube Well	Flush - to sewer or tank	Tin	TV Electric Fan Refridgerator Electricity	1	1	1	1	0	Primary	No	0			Consult with village health care worker	0	0	1	0	0	0	0	0	0	0	0	0																Yes
84	Meghna	Yes	55	Male	5	Islam	Tube Well	Flush - to sewer or tank	Tin	TV Electric Fan Refridgerator Electricity	1	1	1	1	0	Primary	No	0			Consult with village health care worker	0	0	1	0	0	0	0	0	0	0	0	0																Yes
85	Meghna	No	19	Female	4	Islam	Tube Well	Flush - to sewer or tank	Cement	TV Electric Fan Refridgerator Electricity	1	1	1	1	0	Secondary	No	0			Wash Wound Consult with village health care worker Seek care at medical facility Seek rabies vaccination Kill the dog	1	0	1	0	0	1	1	0	1	0	0	0																Yes
86	Meghna	No	29	Female	6	Islam	Tube Well	Flush - to sewer or tank	Tin	TV Electric Fan Refridgerator Electricity	1	1	1	1	0	Primary	No	0			Wash Wound Consult with village health care worker	1	0	1	0	0	0	0	0	0	0	0	0																Yes
87	Meghna	No	25	Female	4	Islam	Tube Well	Flush - to sewer or tank	Tin	TV Electric Fan Refridgerator Electricity	1	1	1	1	0	Secondary	No	0			Wash Wound Consult with village health care worker	1	0	1	0	0	0	0	0	0	0	0	0																Yes
88	Meghna	Yes	48	Male	5	Islam	Tube Well	Flush - to sewer or tank	Cement	TV Electric Fan Refridgerator Electricity	1	1	1	1	0	Secondary	No	0			Wash Wound Consult with village health care worker Consult with animal health worker Kill the dog	1	0	1	1	0	0	0	0	1	0	0	0																Yes
89	Meghna	No	24	Female	3	Islam	Tube Well	Flush - to sewer or tank	Tin	TV Electric Fan Refridgerator Electricity	1	1	1	1	0	Secondary	No	0			Wash Wound Consult with village health care worker Consult with animal health worker Seek care at medical facility Seek rabies vaccination Isolate dog for observation	1	0	1	1	0	1	1	1	0	0	0	0																Yes
90	Meghna	No	35	Female	4	Islam	Tube Well	Flush - to sewer or tank	Tin	TV Electric Fan Refridgerator Electricity	1	1	1	1	0	Secondary	No	0			Wash Wound Consult Traditional Healer Consult with village health care worker	1	1	1	0	0	0	0	0	0	0	0	0		Wash Wound	1	0	0	0	0	0	0	0	0	0	0	0		Yes
91	Meghna	Yes	50	Male	7	Islam	Tube Well	Flush - to sewer or tank	Brick	TV Electric Fan Refridgerator Electricity Bank Account	1	1	1	1	1	Degree	No	0			Wash Wound Consult Traditional Healer	1	1	0	0	0	0	0	0	0	0	0	0		Wash Wound Consult with animal health worker	1	0	0	1	0	0	0	0	0	0	0	0		Yes
92	Meghna	No	20	Female	5	Islam	Tube Well	Flush - to sewer or tank	Tin	TV Electric Fan Refridgerator Electricity	1	1	1	1	0	Secondary	No	0			Wash Wound Consult with village health care worker	1	0	1	0	0	0	0	0	0	0	0	0																Yes
93	Meghna	Yes	35	Male	4	Islam	Tube Well	Flush - to sewer or tank	Tin	TV Electric Fan Electricity	1	1	0	1	0	No Education	No	0			Wash Wound Consult Traditional Healer Seek care at medical facility Seek rabies vaccination Isolate dog for observation	1	1	0	0	0	1	1	1	0	0	0	0		Decline to answer	0	0	0	0	0	0	0	0	0	0	0	1		Yes
94	Meghna	Yes	30	Male	3	Islam	Tube Well	Flush - to sewer or tank	Tin	Electric Fan Electricity	0	1	0	1	0	No Education	No	0			Wash Wound Consult with village health care worker Seek care at medical facility Seek rabies vaccination Isolate dog for observation	1	0	1	0	0	1	1	1	0	0	0	0		Decline to answer	0	0	0	0	0	0	0	0	0	0	0	1		No
95	Meghna	Yes	25	Female	5	Islam	Tube Well	Flush - to sewer or tank	Tin	TV Electric Fan Electricity	1	1	0	1	0	Primary	No	0			Wash Wound Consult with village health care worker Seek care at medical facility Seek rabies vaccination Isolate dog for observation	1	0	1	0	0	1	1	1	0	0	0	0		Wash Wound Consult with village health care worker Seek care at medical facility Seek rabies vaccination Isolate dog for observation	1	0	1	0	0	1	1	1	0	0	0	0		Yes
96	Meghna	Yes	50	Female	6	Islam	Tube Well	Flush - to sewer or tank	Tin	Electric Fan Electricity	0	1	0	1	0	No Education	No	0			Decline to answer	0	0	0	0	0	0	0	0	0	0	0	1		Decline to answer	0	0	0	0	0	0	0	0	0	0	0	1		Yes
97	Meghna	Yes	45	Male	7	Islam	Tube Well	Pit Latrine	Tin	TV Electric Fan Electricity	1	1	0	1	0	No Education	No	0			Wash Wound Consult Traditional Healer	1	1	0	0	0	0	0	0	0	0	0	0		Decline to answer	0	0	0	0	0	0	0	0	0	0	0	1		No
98	Meghna	Yes	35	Male	16	Islam	Tube Well	Flush - to sewer or tank	Tin	Electric Fan Refridgerator Electricity	0	1	1	1	0	Primary	No	0			Wash Wound	1	0	0	0	0	0	0	0	0	0	0	0		Consult with village health care worker	0	0	1	0	0	0	0	0	0	0	0	0		No
99	Meghna	Yes	33	Male	6	Islam	Tube Well	Flush - to sewer or tank	Tin	TV Electric Fan Electricity	1	1	0	1	0	Primary	No	0			Decline to answer	0	0	0	0	0	0	0	0	0	0	0	1		Decline to answer	0	0	0	0	0	0	0	0	0	0	0	1		Yes
100	Meghna	Yes	70	Male	15	Islam	Tube Well	Flush - to sewer or tank	Cement	TV Electric Fan Refridgerator Electricity	1	1	1	1	0	Secondary	No	0			Seek rabies vaccination	0	0	0	0	0	0	1	0	0	0	0	0		Seek rabies vaccination	0	0	0	0	0	0	1	0	0	0	0	0		No
101	Meghna	Yes	55	Male	4	Islam	Tube Well	Flush - to sewer or tank	Tin	TV Electric Fan Electricity	1	1	0	1	0	No Education	No	0			Wash Wound Consult Traditional Healer	1	1	0	0	0	0	0	0	0	0	0	0		Wash Wound Consult Traditional Healer	1	1	0	0	0	0	0	0	0	0	0	0		Yes
102	Meghna	Yes	45	Male	12	Islam	Tube Well	Flush - to open latrine	Tin	TV Electric Fan Electricity	1	1	0	1	0	No Education	No	0			Wash Wound Consult Traditional Healer	1	1	0	0	0	0	0	0	0	0	0	0		Wash Wound Consult Traditional Healer Kill the dog	1	1	0	0	0	0	0	0	1	0	0	0		No
103	Meghna	Yes	40	Male	4	Islam	Tube Well	Flush - to sewer or tank	Tin	TV Electric Fan Electricity	1	1	0	1	0	Primary	No	0			Decline to answer	0	0	0	0	0	0	0	0	0	0	0	1		Wash Wound Consult Traditional Healer	1	1	0	0	0	0	0	0	0	0	0	0		No
104	Meghna	Yes	50	Male	12	Islam	Tube Well	Flush - to sewer or tank	Tin	TV Electric Fan Refridgerator Electricity	1	1	1	1	0	No Education	No	0			Wash Wound Consult Traditional Healer Consult with village health care worker	1	1	1	0	0	0	0	0	0	0	0	0		Wash Wound Consult Traditional Healer Consult with village health care worker	1	1	1	0	0	0	0	0	0	0	0	0		No
105	Meghna	Yes	60	Male	5	Islam	Tube Well	Flush - to sewer or tank	Tin	TV Electric Fan Refridgerator Electricity	1	1	1	1	0	No Education	No	0			Wash Wound Consult Traditional Healer Seek rabies vaccination	1	1	0	0	0	0	1	0	0	0	0	0		Wash Wound Consult Traditional Healer	1	1	0	0	0	0	0	0	0	0	0	0		Yes
106	Meghna	Yes	60	Female	5	Islam	Tube Well	Flush - to sewer or tank	Tin	TV Electric Fan	1	1	0	0	0	No Education	No	0			Wash Wound Consult Traditional Healer Consult with village health care worker	1	1	1	0	0	0	0	0	0	0	0	0		Wash Wound Consult Traditional Healer Consult with village health care worker	1	1	1	0	0	0	0	0	0	0	0	0		No
107	Meghna	Yes	62	Female	5	Islam	Tube Well	Flush - to sewer or tank	Tin	TV Electric Fan Refridgerator Electricity Bank Account	1	1	1	1	1	Primary	No	0			Wash Wound Consult Traditional Healer Seek rabies vaccination Isolate dog for observation	1	1	0	0	0	0	1	1	0	0	0	0		Wash Wound Consult Traditional Healer Seek rabies vaccination Isolate dog for observation	1	1	0	0	0	0	1	1	0	0	0	0		No
108	Meghna	No	24	Male	8	Islam	Tube Well	Flush - to sewer or tank	Brick	TV Electric Fan Refridgerator Electricity Bank Account	1	1	1	1	1	Secondary	No	0			Wash Wound Consult Traditional Healer Seek rabies vaccination	1	1	0	0	0	0	1	0	0	0	0	0		Wash Wound Consult Traditional Healer Seek rabies vaccination	1	1	0	0	0	0	1	0	0	0	0	0		Yes
109	Meghna	Yes	50	Female	5	Islam	Tube Well	Flush - to open latrine	Tin	TV Electric Fan Electricity	1	1	0	1	0	No Education	Yes	0	No		Wash Wound Consult Traditional Healer Consult with village health care worker	1	1	1	0	0	0	0	0	0	0	0	0		Wash Wound Seek rabies vaccination	1	0	0	0	0	0	1	0	0	0	0	0		No
110	Meghna	Yes	50	Male	4	Islam	Tube Well	Flush - to sewer or tank	Tin	Electric Fan Electricity	0	1	0	1	0	Primary	No	0			Wash Wound Consult with village health care worker Seek care at medical facility Seek rabies vaccination Isolate dog for observation	1	0	1	0	0	1	1	1	0	0	0	0		Wash Wound Consult with village health care worker Seek care at medical facility Seek rabies vaccination Isolate dog for observation	1	0	1	0	0	1	1	1	0	0	0	0		Yes
111	Meghna	Yes	42	Male	12	Islam	Tube Well	Flush - to sewer or tank	Tin	TV Electric Fan Refridgerator Electricity	1	1	1	1	0	Primary	No	0			Wash Wound Consult Traditional Healer Consult with village health care worker	1	1	1	0	0	0	0	0	0	0	0	0		Wash Wound Consult Traditional Healer Consult with village health care worker	1	1	1	0	0	0	0	0	0	0	0	0		No
112	Meghna	Yes	65	Male	5	Islam	Tube Well	Flush - to sewer or tank	Tin	TV Electric Fan Electricity	1	1	0	1	0	No Education	No	0			Wash Wound Consult with village health care worker Consult with animal health worker Seek care at medical facility Seek rabies vaccination Isolate dog for observation	1	0	1	1	0	1	1	1	0	0	0	0		Decline to answer	0	0	0	0	0	0	0	0	0	0	0	1		No
113	Meghna	Yes	52	Female	11	Islam	Tube Well	Flush - to sewer or tank	Tin	TV Electric Fan Electricity	1	1	0	1	0	No Education	No	0			Wash Wound Consult Traditional Healer Consult with village health care worker	1	1	1	0	0	0	0	0	0	0	0	0		Wash Wound Consult Traditional Healer Consult with village health care worker	1	1	1	0	0	0	0	0	0	0	0	0		No
114	Meghna	Yes	33	Female	5	Islam	Tube Well	Flush - to sewer or tank	Tin	TV Electric Fan Refridgerator Electricity Bank Account	1	1	1	1	1	Secondary	No	0			Decline to answer	0	0	0	0	0	0	0	0	0	0	0	1		Nothing	0	0	0	0	0	0	0	0	0	1	0	0		No
115	Meghna	Yes	58	Male	6	Islam	Tube Well	Flush - to sewer or tank	Tin	TV Electric Fan Electricity	1	1	0	1	0	Primary	No	0			Decline to answer	0	0	0	0	0	0	0	0	0	0	0	1		Decline to answer	0	0	0	0	0	0	0	0	0	0	0	1		No
116	Meghna	Yes	60	Female	2	Islam	Tube Well	Flush - to sewer or tank	Tin	TV Electric Fan Refridgerator Electricity Bank Account	1	1	1	1	1	Primary	No	0			Wash Wound Consult with village health care worker Seek care at medical facility Seek rabies vaccination Isolate dog for observation	1	0	1	0	0	1	1	1	0	0	0	0		Decline to answer	0	0	0	0	0	0	0	0	0	0	0	1		Yes
117	Meghna	Yes	45	Female	5	Islam	Tube Well	Flush - to sewer or tank	Tin	Electric Fan Electricity	0	1	0	1	0	No Education	No	0			Wash Wound Consult with village health care worker Seek rabies vaccination	1	0	1	0	0	0	1	0	0	0	0	0		Wash Wound Seek care at medical facility Seek rabies vaccination	1	0	0	0	0	1	1	0	0	0	0	0		No
118	Meghna	Yes	55	Female	9	Islam	Tube Well	Flush - to sewer or tank	Tin	TV Electric Fan Refridgerator Electricity	1	1	1	1	0	Primary	No	0	Yes	Yes	Wash Wound Consult with village health care worker Seek care at medical facility Seek rabies vaccination Isolate dog for observation	1	0	1	0	0	1	1	1	0	0	0	0		Wash Wound Consult with village health care worker Seek care at medical facility Seek rabies vaccination Isolate dog for observation	1	0	1	0	0	1	1	1	0	0	0	0		No
119	Meghna	Yes	48	Male	9	Islam	Tube Well	Flush - to sewer or tank	Tin	Electric Fan Refridgerator Electricity	0	1	1	1	0	Secondary	No	0			Consult with animal health worker Seek care at medical facility	0	0	0	1	0	1	0	0	0	0	0	0		Wash Wound Seek rabies vaccination	1	0	0	0	0	0	1	0	0	0	0	0		No
120	Meghna	Yes	50	Female	6	Islam	Tube Well	Flush - to sewer or tank	Tin	Electric Fan Electricity	0	1	0	1	0	No Education	No	0			Wash Wound Seek rabies vaccination	1	0	0	0	0	0	1	0	0	0	0	0		Wash Wound Seek rabies vaccination	1	0	0	0	0	0	1	0	0	0	0	0		No
121	Meghna	Yes	29	Female	5	Islam	Tube Well	Flush - to sewer or tank	Tin	TV Electric Fan Electricity	1	1	0	1	0	Secondary	No	0			Wash Wound Seek rabies vaccination	1	0	0	0	0	0	1	0	0	0	0	0		Wash Wound Seek rabies vaccination	1	0	0	0	0	0	1	0	0	0	0	0		No
122	Meghna	Yes	50	Male	12	Islam	Tube Well	Flush - to sewer or tank	Tin	TV Electric Fan Electricity	1	1	0	1	0	Primary	No	0			Wash Wound Seek care at medical facility Seek rabies vaccination	1	0	0	0	0	1	1	0	0	0	0	0		Wash Wound Seek care at medical facility Seek rabies vaccination	1	0	0	0	0	1	1	0	0	0	0	0		No
123	Meghna	Yes	60	Female	4	Islam	Tube Well	Flush - to sewer or tank	Tin	TV Electric Fan Electricity	1	1	0	1	0	No Education	No	0			Wash Wound Seek care at medical facility Seek rabies vaccination	1	0	0	0	0	1	1	0	0	0	0	0		Wash Wound Seek rabies vaccination	1	0	0	0	0	0	1	0	0	0	0	0		No
124	Meghna	Yes	30	Female	5	Islam	Tube Well	Flush - to sewer or tank	Tin	Electric Fan Electricity	0	1	0	1	0	Secondary	No	0			Wash Wound Consult with village health care worker Seek rabies vaccination	1	0	1	0	0	0	1	0	0	0	0	0		Wash Wound Decline to answer	1	0	0	0	0	0	0	0	0	0	0	1		No
125	Meghna	Yes	50	Male	5	Islam	Tube Well	Flush - to sewer or tank	Tin	TV Electric Fan Refridgerator Electricity	1	1	1	1	0	Primary	No	0			Consult with village health care worker	0	0	1	0	0	0	0	0	0	0	0	0		Wash Wound	1	0	0	0	0	0	0	0	0	0	0	0		Yes
126	Meghna	Yes	25	Male	3	Islam	Tube Well	Flush - to sewer or tank	Tin	TV Electric Fan Refridgerator Electricity Bank Account	1	1	1	1	1	Secondary	No	0	Yes	Yes	Wash Wound Consult with village health care worker	1	0	1	0	0	0	0	0	0	0	0	0		Wash Wound Consult with village health care worker	1	0	1	0	0	0	0	0	0	0	0	0		Yes
127	Meghna	Yes	28	Male	3	Islam	Tube Well	Flush - to sewer or tank	Tin	TV Electric Fan Refridgerator Electricity	1	1	1	1	0	Secondary	No	0			Wash Wound	1	0	0	0	0	0	0	0	0	0	0	0		Wash Wound Consult with village health care worker	1	0	1	0	0	0	0	0	0	0	0	0		Yes
128	Meghna	Yes	45	Female	5	Islam	Tube Well	Flush - to sewer or tank	Tin	TV Electric Fan Refridgerator Electricity Bank Account	1	1	1	1	1	Secondary	No	0	I don't know		Wash Wound	1	0	0	0	0	0	0	0	0	0	0	0		Wash Wound Consult with village health care worker	1	0	1	0	0	0	0	0	0	0	0	0		Yes
129	Meghna	Yes	40	Female	4	Islam	Tube Well	Flush - to sewer or tank	Tin	TV Electric Fan Refridgerator Electricity Bank Account	1	1	1	1	1	Primary	No	0	No		Wash Wound Consult with village health care worker	1	0	1	0	0	0	0	0	0	0	0	0		Wash Wound Consult with village health care worker	1	0	1	0	0	0	0	0	0	0	0	0		Yes
130	Meghna	Yes	55	Male	5	Islam	Tube Well	Flush - to sewer or tank	Tin	TV Electric Fan Refridgerator Electricity	1	1	1	1	0	Primary	No	0	No		Wash Wound Consult with village health care worker	1	0	1	0	0	0	0	0	0	0	0	0		Wash Wound Consult with village health care worker	1	0	1	0	0	0	0	0	0	0	0	0		Yes
131	Meghna	Yes	45	Female	3	Islam	Tube Well	Flush - to open latrine	Tin	TV Electric Fan	1	1	0	0	0	Primary	No	0			Wash Wound	1	0	0	0	0	0	0	0	0	0	0	0		Wash Wound	1	0	0	0	0	0	0	0	0	0	0	0		Yes
132	Meghna	Yes	35	Female	2	Islam	Tube Well	Flush - to sewer or tank	Tin	TV Electric Fan Refridgerator Electricity Bank Account	1	1	1	1	1	Secondary	No	0	No		Wash Wound Consult with village health care worker	1	0	1	0	0	0	0	0	0	0	0	0		Wash Wound Consult with village health care worker	1	0	1	0	0	0	0	0	0	0	0	0		Yes
133	Meghna	Yes	50	Male	5	Islam	Tube Well	Flush - to sewer or tank	Tin	TV Electric Fan	1	1	0	0	0	Primary	No	0			Wash Wound	1	0	0	0	0	0	0	0	0	0	0	0		Wash Wound Consult with village health care worker	1	0	1	0	0	0	0	0	0	0	0	0		Yes
134	Meghna	Yes	45	Female	5	Islam	Tube Well	Flush - to sewer or tank	Cement	TV Electric Fan Refridgerator Electricity Bank Account	1	1	1	1	1	Secondary	No	0			Wash Wound	1	0	0	0	0	0	0	0	0	0	0	0		Wash Wound Consult with village health care worker	1	0	1	0	0	0	0	0	0	0	0	0		Yes
135	Meghna	Yes	35	Female	3	Islam	Tube Well	Flush - to sewer or tank	Cement	TV Electric Fan Refridgerator Electricity Bank Account	1	1	1	1	1	Secondary	No	0	I don't know		Wash Wound Consult with village health care worker	1	0	1	0	0	0	0	0	0	0	0	0		Wash Wound Consult with village health care worker	1	0	1	0	0	0	0	0	0	0	0	0		Yes
136	Meghna	Yes	45	Male	5	Islam	Tube Well	Flush - to sewer or tank	Tin	TV Electric Fan Refridgerator	1	1	1	0	0	Secondary	No	0	I don't know		Wash Wound Consult with village health care worker	1	0	1	0	0	0	0	0	0	0	0	0		Wash Wound Consult with village health care worker	1	0	1	0	0	0	0	0	0	0	0	0		Yes
137	Meghna	Yes	25	Female	3	Islam	Dug Well	Flush - to sewer or tank	Brick	TV Electric Fan Refridgerator Electricity Bank Account	1	1	1	1	1	Degree	No	0			Wash Wound Consult with village health care worker	1	0	1	0	0	0	0	0	0	0	0	0		Wash Wound Consult with village health care worker	1	0	1	0	0	0	0	0	0	0	0	0		Yes
138	Meghna	Yes	35	Male	3	Islam	Tube Well	Flush - to sewer or tank	Cement	TV Electric Fan Refridgerator Electricity Bank Account	1	1	1	1	1	Secondary	No	0			Wash Wound Consult with village health care worker	1	0	1	0	0	0	0	0	0	0	0	0		Wash Wound Consult with village health care worker	1	0	1	0	0	0	0	0	0	0	0	0		No
139	Meghna	No	30	Female	3	Islam	Tube Well	Flush - to sewer or tank	Tin	TV Electric Fan Refridgerator Electricity Bank Account	1	1	1	1	1	Secondary	No	0			Wash Wound Consult with village health care worker	1	0	1	0	0	0	0	0	0	0	0	0		Wash Wound	1	0	0	0	0	0	0	0	0	0	0	0		Yes
140	Meghna	Yes	60	Male	5	Islam	Tube Well	Flush - to sewer or tank	Tin	TV Electric Fan Refridgerator Electricity Bank Account	1	1	1	1	1	Secondary	Yes	0	No		Wash Wound Consult with village health care worker	1	0	1	0	0	0	0	0	0	0	0	0		Wash Wound Consult with village health care worker	1	0	1	0	0	0	0	0	0	0	0	0		Yes
141	Meghna	Yes	40	Male	5	Islam	Tube Well	Flush - to sewer or tank	Tin	TV Electric Fan Refridgerator Electricity	1	1	1	1	0	Secondary	No	0			Wash Wound Consult with village health care worker	1	0	1	0	0	0	0	0	0	0	0	0		Wash Wound Consult with village health care worker	1	0	1	0	0	0	0	0	0	0	0	0		Yes
142	Meghna	No	35	Female	5	Islam	Tube Well	Flush - to sewer or tank	Tin	TV Electric Fan Refridgerator Electricity	1	1	1	1	0	Primary	No	0			Wash Wound	1	0	0	0	0	0	0	0	0	0	0	0		Wash Wound Consult with village health care worker	1	0	1	0	0	0	0	0	0	0	0	0		Yes
143	Meghna	Yes	34	Male	4	Islam	Tube Well	Flush - to sewer or tank	Tin	TV Electric Fan Refridgerator Electricity	1	1	1	1	0	Secondary	No	0			Consult with village health care worker	0	0	1	0	0	0	0	0	0	0	0	0		Seek care at medical facility	0	0	0	0	0	1	0	0	0	0	0	0		Yes
144	Meghna	Yes	62	Male	5	Islam	Tube Well	Flush - to sewer or tank	Brick	TV Electric Fan Refridgerator Electricity Bank Account	1	1	1	1	1	Secondary	No	0			Seek care at medical facility	0	0	0	0	0	1	0	0	0	0	0	0		Seek care at medical facility	0	0	0	0	0	1	0	0	0	0	0	0		Yes
145	Meghna	Yes	35	Female	4	Islam	Tube Well	Flush - to sewer or tank	Tin	TV Electric Fan Refridgerator Electricity Bank Account	1	1	1	1	1	Secondary	No	0			Consult Traditional Healer Consult with village health care worker Kill the dog	0	1	1	0	0	0	0	0	1	0	0	0		Consult with village health care worker Seek rabies vaccination Isolate dog for observation	0	0	1	0	0	0	1	1	0	0	0	0		Yes
146	Meghna	Yes	50	Male	6	Islam	Tube Well	Flush - to open latrine	Tin	TV Electric Fan Electricity	1	1	0	1	0	Secondary	No	0			Seek care at medical facility Kill the dog	0	0	0	0	0	1	0	0	1	0	0	0		Wash Wound Consult with village health care worker	1	0	1	0	0	0	0	0	0	0	0	0		No
147	Meghna	Yes	40	Male	5	Islam	Tube Well	Flush - to sewer or tank	Tin	TV Electric Fan Refridgerator Electricity	1	1	1	1	0	Secondary	No	0			Seek rabies vaccination	0	0	0	0	0	0	1	0	0	0	0	0		Wash Wound Consult with village health care worker Consult with animal health worker Seek care at medical facility Seek rabies vaccination Isolate dog for observation	1	0	1	1	0	1	1	1	0	0	0	0		Yes
148	Meghna	Yes	55	Male	7	Islam	Tube Well	Flush - to sewer or tank	Tin	TV Electric Fan Refridgerator Electricity	1	1	1	1	0	Secondary	No	0			Seek rabies vaccination	0	0	0	0	0	0	1	0	0	0	0	0		Consult with village health care worker Consult with animal health worker	0	0	1	1	0	0	0	0	0	0	0	0		Yes
149	Meghna	Yes	35	Male	3	Islam	Tube Well	Flush - to sewer or tank	Brick	TV Electric Fan Refridgerator Electricity Bank Account	1	1	1	1	1	Degree	No	0			Wash Wound Consult with village health care worker Consult with animal health worker Seek rabies vaccination	1	0	1	1	0	0	1	0	0	0	0	0		Wash Wound Consult with village health care worker Consult with animal health worker Seek rabies vaccination	1	0	1	1	0	0	1	0	0	0	0	0		Yes
150	Meghna	Yes	45	Male	5	Islam	Tube Well	Flush - to sewer or tank	Brick	TV Electric Fan Refridgerator Electricity Bank Account	1	1	1	1	1	Secondary	No	0			Seek care at medical facility	0	0	0	0	0	1	0	0	0	0	0	0		Wash Wound Consult with village health care worker Consult with animal health worker Isolate dog for observation	1	0	1	1	0	0	0	1	0	0	0	0		Yes
151	Meghna	Yes	55	Male	6	Islam	Tube Well	Flush - to sewer or tank	Tin	TV Electric Fan Refridgerator Electricity	1	1	1	1	0	Secondary	No	0			Seek rabies vaccination	0	0	0	0	0	0	1	0	0	0	0	0		Consult with village health care worker Consult with animal health worker	0	0	1	1	0	0	0	0	0	0	0	0		Yes
152	Meghna	Yes	29	Female	3	Islam	Tube Well	Flush - to sewer or tank	Brick	TV Electric Fan Refridgerator Electricity Bank Account	1	1	1	1	1	Secondary	No	0			Consult with village health care worker	0	0	1	0	0	0	0	0	0	0	0	0		Seek care at medical facility Seek rabies vaccination	0	0	0	0	0	1	1	0	0	0	0	0		Yes
153	Meghna	Yes	50	Male	5	Islam	Tube Well	Flush - to sewer or tank	Tin	TV Electric Fan Electricity	1	1	0	1	0	Secondary	No	0			Seek care at medical facility	0	0	0	0	0	1	0	0	0	0	0	0		Consult with animal health worker	0	0	0	1	0	0	0	0	0	0	0	0		Yes
154	Meghna	Yes	70	Male	6	Hinduism	Tube Well	Flush - to open latrine	Tin	TV Electric Fan Electricity	1	1	0	1	0	Primary	No	0			Seek rabies vaccination	0	0	0	0	0	0	1	0	0	0	0	0		Consult with village health care worker Consult with animal health worker	0	0	1	1	0	0	0	0	0	0	0	0		Yes
155	Meghna	Yes	55	Male	5	Islam	Tube Well	Flush - to sewer or tank	Tin	TV Electric Fan Refridgerator Electricity	1	1	1	1	0	Secondary	No	0			Consult with animal health worker Seek rabies vaccination	0	0	0	1	0	0	1	0	0	0	0	0		Wash Wound Consult with village health care worker Seek care at medical facility Seek rabies vaccination	1	0	1	0	0	1	1	0	0	0	0	0		Yes
156	Meghna	Yes	48	Male	5	Islam	Tube Well	Flush - to sewer or tank	Tin	TV Electric Fan Refridgerator Electricity	1	1	1	1	0	Secondary	No	0			Wash Wound Seek care at medical facility Seek rabies vaccination	1	0	0	0	0	1	1	0	0	0	0	0		Consult with animal health worker Seek rabies vaccination Isolate dog for observation	0	0	0	1	0	0	1	1	0	0	0	0		Yes
157	Meghna	Yes	45	Male	5	Islam	Tube Well	Flush - to sewer or tank	Tin	TV Electric Fan Refridgerator Electricity	1	1	1	1	0	Secondary	No	0			Consult with village health care worker	0	0	1	0	0	0	0	0	0	0	0	0		Wash Wound Consult with village health care worker Seek care at medical facility Seek rabies vaccination	1	0	1	0	0	1	1	0	0	0	0	0		Yes
159	Meghna	Yes	45	Male	6	Islam	Tube Well	Flush - to sewer or tank	Tin	TV Electric Fan Refridgerator Electricity	1	1	1	1	0	Primary	No	0			Wash Wound Consult with village health care worker Seek care at medical facility	1	0	1	0	0	1	0	0	0	0	0	0		Wash Wound Consult with village health care worker Consult with animal health worker	1	0	1	1	0	0	0	0	0	0	0	0		No
160	Meghna	Yes	35	Male	5	Islam	Tube Well	Flush - to sewer or tank	Brick	TV Electric Fan Refridgerator Electricity Bank Account	1	1	1	1	1	Secondary	No	0			Wash Wound Consult with village health care worker Consult with animal health worker Seek care at medical facility	1	0	1	1	0	1	0	0	0	0	0	0		Wash Wound Consult Traditional Healer Consult with village health care worker Seek care at medical facility	1	1	1	0	0	1	0	0	0	0	0	0		No
161	Meghna	Yes	30	Female	6	Islam	Tube Well	Flush - to sewer or tank	Tin	TV Electric Fan Electricity Bank Account	1	1	0	1	1	Secondary	No	0			Wash Wound Consult Traditional Healer Consult with village health care worker Consult with animal health worker Seek care at medical facility	1	1	1	1	0	1	0	0	0	0	0	0		Wash Wound Consult Traditional Healer Consult with village health care worker Consult with animal health worker Seek care at medical facility Seek rabies vaccination	1	1	1	1	0	1	1	0	0	0	0	0		No
162	Meghna	Yes	32	Male	7	Islam	Tube Well	Flush - to sewer or tank	Tin	TV Electric Fan Electricity Bank Account	1	1	0	1	1	Secondary	No	0			Wash Wound Consult Traditional Healer Consult with village health care worker Consult with animal health worker	1	1	1	1	0	0	0	0	0	0	0	0		Wash Wound Consult Traditional Healer Consult with village health care worker Seek care at medical facility	1	1	1	0	0	1	0	0	0	0	0	0		No
163	Meghna	Yes	28	Female	5	Islam	Tube Well	Flush - to sewer or tank	Tin	TV Electric Fan Electricity Bank Account	1	1	0	1	1	Primary	No	0			Wash Wound Consult Traditional Healer Consult with village health care worker Seek care at medical facility Seek rabies vaccination	1	1	1	0	0	1	1	0	0	0	0	0		Wash Wound Consult Traditional Healer Consult with village health care worker Consult with animal health worker Seek care at medical facility Seek rabies vaccination	1	1	1	1	0	1	1	0	0	0	0	0		No
164	Meghna	Yes	48	Male	4	Islam	Tube Well	Flush - to sewer or tank	Cement	TV Electric Fan Refridgerator Electricity Bank Account	1	1	1	1	1	Primary	Yes	0	No		Wash Wound Consult with village health care worker Consult with animal health worker Seek care at medical facility Seek rabies vaccination	1	0	1	1	0	1	1	0	0	0	0	0		Wash Wound Consult Traditional Healer Consult with village health care worker Consult with animal health worker Seek care at medical facility Seek rabies vaccination	1	1	1	1	0	1	1	0	0	0	0	0		No
165	Meghna	Yes	27	Female	5	Islam	Tube Well	Flush - to sewer or tank	Tin	TV Electric Fan Electricity Bank Account	1	1	0	1	1	Secondary	No	0			Wash Wound Seek care at medical facility	1	0	0	0	0	1	0	0	0	0	0	0		Wash Wound Seek care at medical facility	1	0	0	0	0	1	0	0	0	0	0	0		No
166	Meghna	Yes	58	Male	5	Islam	Tube Well	Flush - to sewer or tank	Tin	TV Electric Fan Refridgerator Electricity Bank Account	1	1	1	1	1	Primary	No	0			Wash Wound Seek care at medical facility Seek rabies vaccination	1	0	0	0	0	1	1	0	0	0	0	0		Wash Wound Consult Traditional Healer Seek care at medical facility Seek rabies vaccination	1	1	0	0	0	1	1	0	0	0	0	0		No
167	Meghna	Yes	45	Male	7	Islam	Tube Well	Flush - to sewer or tank	Cement	TV Electric Fan Refridgerator Electricity Bank Account	1	1	1	1	1	Secondary	No	0	No		Wash Wound Consult with animal health worker Seek care at medical facility Seek rabies vaccination	1	0	0	1	0	1	1	0	0	0	0	0		Wash Wound Consult Traditional Healer Consult with village health care worker Consult with animal health worker Seek care at medical facility Seek rabies vaccination	1	1	1	1	0	1	1	0	0	0	0	0		Yes
168	Meghna	Yes	40	Male	5	Islam	Tube Well	Flush - to sewer or tank	Tin	TV Electric Fan Electricity Bank Account	1	1	0	1	1	Primary	No	0			Wash Wound Consult Traditional Healer Consult with village health care worker Seek care at medical facility Seek rabies vaccination	1	1	1	0	0	1	1	0	0	0	0	0		Wash Wound Consult Traditional Healer Consult with village health care worker Consult with animal health worker Seek care at medical facility Seek rabies vaccination	1	1	1	1	0	1	1	0	0	0	0	0		No
169	Meghna	Yes	35	Female	4	Islam	Tube Well	Flush - to sewer or tank	Tin	TV Electric Fan Electricity Bank Account	1	1	0	1	1	Secondary	No	0			Wash Wound Consult Traditional Healer Consult with animal health worker Seek care at medical facility Seek rabies vaccination	1	1	0	1	0	1	1	0	0	0	0	0		Wash Wound Consult Traditional Healer Consult with village health care worker Consult with animal health worker Seek care at medical facility	1	1	1	1	0	1	0	0	0	0	0	0		No
170	Meghna	Yes	41	Male	5	Islam	Tube Well	Flush - to sewer or tank	Tin	TV Electric Fan Electricity Bank Account	1	1	0	1	1	Primary	No	0			Wash Wound Consult Traditional Healer Consult with village health care worker Consult with animal health worker Seek care at medical facility Seek rabies vaccination	1	1	1	1	0	1	1	0	0	0	0	0		Wash Wound Consult Traditional Healer Consult with village health care worker Seek care at medical facility Seek rabies vaccination	1	1	1	0	0	1	1	0	0	0	0	0		No
171	Meghna	Yes	36	Male	6	Islam	Tube Well	Flush - to sewer or tank	Cement	TV Electric Fan Refridgerator Electricity Bank Account	1	1	1	1	1	Secondary	No	0			Wash Wound Consult Traditional Healer Consult with village health care worker Seek care at medical facility Seek rabies vaccination	1	1	1	0	0	1	1	0	0	0	0	0		Wash Wound Consult Traditional Healer Consult with village health care worker Consult with animal health worker Seek rabies vaccination Isolate dog for observation	1	1	1	1	0	0	1	1	0	0	0	0		No
172	Meghna	Yes	58	Male	5	Hinduism	Tube Well	Flush - to sewer or tank	Cement	TV Electric Fan Refridgerator Electricity Bank Account	1	1	1	1	1	Secondary	No	0			Wash Wound Consult Traditional Healer Contact police Seek rabies vaccination Kill the dog	1	1	0	0	1	0	1	0	1	0	0	0		Wash Wound Consult Traditional Healer Consult with village health care worker Consult with animal health worker Seek care at medical facility Seek rabies vaccination Kill the dog	1	1	1	1	0	1	1	0	1	0	0	0		No
173	Meghna	Yes	45	Male	6	Islam	Tube Well	Flush - to sewer or tank	Tin	Electric Fan Electricity	0	1	0	1	0	Primary	No	0			Wash Wound Consult with village health care worker Consult with animal health worker Seek care at medical facility Seek rabies vaccination	1	0	1	1	0	1	1	0	0	0	0	0		Wash Wound Consult Traditional Healer Consult with village health care worker Consult with animal health worker Seek care at medical facility Seek rabies vaccination	1	1	1	1	0	1	1	0	0	0	0	0		No
174	Meghna	Yes	41	Male	5	Islam	Tube Well	Flush - to sewer or tank	Tin	TV Electric Fan Refridgerator Electricity Bank Account	1	1	1	1	1	Primary	No	0			Consult Traditional Healer Consult with village health care worker	0	1	1	0	0	0	0	0	0	0	0	0		Consult with animal health worker Seek care at medical facility	0	0	0	1	0	1	0	0	0	0	0	0		No
175	Meghna	No	19	Male	4	Islam	Tube Well	Flush - to sewer or tank	Tin	TV Electric Fan Refridgerator Electricity	1	1	1	1	0	Secondary	No	0			Wash Wound Consult Traditional Healer	1	1	0	0	0	0	0	0	0	0	0	0		Consult Traditional Healer Consult with village health care worker Consult with animal health worker Seek care at medical facility Kill the dog	0	1	1	1	0	1	0	0	1	0	0	0		No
177	Meghna	No	20	Male	4	Islam	Tube Well	Flush - to sewer or tank	Tin	TV Electric Fan Refridgerator Electricity	1	1	1	1	0	No Education	No	0			Consult Traditional Healer	0	1	0	0	0	0	0	0	0	0	0	0		Consult Traditional Healer Consult with village health care worker Consult with animal health worker Seek care at medical facility Seek rabies vaccination	0	1	1	1	0	1	1	0	0	0	0	0		Yes
178	Meghna	Yes	40	Male	8	Islam	Piped Inside	Flush - to sewer or tank	Cement	TV Electric Fan Refridgerator Electricity Bank Account	1	1	1	1	1	Secondary	No	0			Consult with village health care worker Seek care at medical facility	0	0	1	0	0	1	0	0	0	0	0	0		Consult with village health care worker Consult with animal health worker Seek care at medical facility	0	0	1	1	0	1	0	0	0	0	0	0		No
179	Meghna	Yes	35	Male	4	Islam	Tube Well	Pit Latrine	Tin	TV Electric Fan Refridgerator Electricity	1	1	1	1	0	Primary	Yes	0	I don't know		Consult Traditional Healer	0	1	0	0	0	0	0	0	0	0	0	0		Consult Traditional Healer Consult with village health care worker	0	1	1	0	0	0	0	0	0	0	0	0		No
180	Meghna	No	19	Male	4	Islam	Tube Well	Flush - to sewer or tank	Tin	TV Electric Fan Refridgerator Electricity	1	1	1	1	0	Secondary	No	0			Consult Traditional Healer	0	1	0	0	0	0	0	0	0	0	0	0		Consult with village health care worker Consult with animal health worker Kill the dog	0	0	1	1	0	0	0	0	1	0	0	0		No
181	Meghna	No	25	Male	5	Islam	Piped Inside	Flush - to sewer or tank	Tin	TV Electric Fan Refridgerator Electricity	1	1	1	1	0	Primary	Yes	0	I don't know		Consult Traditional Healer	0	1	0	0	0	0	0	0	0	0	0	0		Decline to answer	0	0	0	0	0	0	0	0	0	0	0	1		No
182	Meghna	No	18	Male	4	Islam	Tube Well	Flush - to sewer or tank	Tin	TV Electric Fan Refridgerator Electricity	1	1	1	1	0	Secondary	No	0			Consult Traditional Healer	0	1	0	0	0	0	0	0	0	0	0	0		Consult with animal health worker Seek care at medical facility	0	0	0	1	0	1	0	0	0	0	0	0		No
183	Meghna	No	21	Male	5	Islam	Tube Well	Flush - to sewer or tank	Cement	TV Electric Fan Refridgerator Electricity	1	1	1	1	0	Secondary	No	0			Consult Traditional Healer	0	1	0	0	0	0	0	0	0	0	0	0		Kill the dog	0	0	0	0	0	0	0	0	1	0	0	0		No
184	Meghna	Yes	30	Male	3	Islam	Tube Well	Flush - to sewer or tank	Tin	TV Electric Fan Refridgerator Electricity	1	1	1	1	0	Primary	No	0			Consult Traditional Healer	0	1	0	0	0	0	0	0	0	0	0	0		Decline to answer	0	0	0	0	0	0	0	0	0	0	0	1		No
185	Meghna	No	22	Male	5	Islam	Piped Inside	Flush - to sewer or tank	Tin	TV Electric Fan Refridgerator Electricity	1	1	1	1	0	Primary	No	0			Consult with village health care worker Consult with animal health worker	0	0	1	1	0	0	0	0	0	0	0	0		Kill the dog	0	0	0	0	0	0	0	0	1	0	0	0		No
186	Meghna	Yes	37	Male	5	Islam	Tube Well	Flush - to sewer or tank	Tin	TV Electric Fan Refridgerator Electricity	1	1	1	1	0	Secondary	No	0			Consult Traditional Healer	0	1	0	0	0	0	0	0	0	0	0	0		Decline to answer	0	0	0	0	0	0	0	0	0	0	0	1		Yes
187	Meghna	Yes	40	Male	5	Islam	Tube Well	Flush - to sewer or tank	Tin	TV Electric Fan Refridgerator Electricity	1	1	1	1	0	Primary	No	0			Consult Traditional Healer Consult with animal health worker	0	1	0	1	0	0	0	0	0	0	0	0		Decline to answer	0	0	0	0	0	0	0	0	0	0	0	1
188	Meghna	No	20	Male	4	Islam	Tube Well	Flush - to sewer or tank	Tin	TV Electric Fan Refridgerator Electricity Bank Account	1	1	1	1	1	Secondary	No	0			Consult with village health care worker	0	0	1	0	0	0	0	0	0	0	0	0		Consult Traditional Healer Consult with village health care worker Seek rabies vaccination	0	1	1	0	0	0	1	0	0	0	0	0		No
189	Meghna	No	20	Male	4	Islam	Tube Well	Flush - to sewer or tank	Cement	TV Electric Fan Refridgerator Electricity Bank Account	1	1	1	1	1	Primary	No	0			Seek care at medical facility	0	0	0	0	0	1	0	0	0	0	0	0		Consult Traditional Healer	0	1	0	0	0	0	0	0	0	0	0	0		No
191	Meghna	Yes	36	Female	4	Islam	Tube Well	Flush - to sewer or tank	Tin	TV Electric Fan Refridgerator Electricity	1	1	1	1	0	Secondary	No	0			Decline to answer	0	0	0	0	0	0	0	0	0	0	0	1		Decline to answer	0	0	0	0	0	0	0	0	0	0	0	1		No
192	Meghna	Yes	40	Male	5	Islam	Tube Well	Flush - to sewer or tank	Tin	Electric Fan Refridgerator Electricity	0	1	1	1	0	Secondary	No	0			Wash Wound	1	0	0	0	0	0	0	0	0	0	0	0		Decline to answer	0	0	0	0	0	0	0	0	0	0	0	1		No
193	Meghna	No	20	Male	6	Islam	Tube Well	Flush - to sewer or tank	Tin	TV Electric Fan Refridgerator Electricity	1	1	1	1	0	Secondary	No	0			Wash Wound	1	0	0	0	0	0	0	0	0	0	0	0		Wash Wound	1	0	0	0	0	0	0	0	0	0	0	0		No
194	Meghna	Yes	28	Male	4	Islam	Tube Well	Flush - to sewer or tank	Tin	TV Electric Fan Refridgerator Electricity	1	1	1	1	0	Secondary	No	0			Wash Wound	1	0	0	0	0	0	0	0	0	0	0	0		Wash Wound Seek care at medical facility	1	0	0	0	0	1	0	0	0	0	0	0		No
195	Meghna	Yes	50	Male	6	Islam	Tube Well	Flush - to sewer or tank	Tin	TV Electric Fan Refridgerator	1	1	1	0	0	Primary	No	0			Wash Wound Seek care at medical facility	1	0	0	0	0	1	0	0	0	0	0	0		Wash Wound Seek care at medical facility	1	0	0	0	0	1	0	0	0	0	0	0		No
196	Meghna	Yes	50	Male	5	Islam	Tube Well	Flush - to sewer or tank	Tin	TV Electric Fan Refridgerator Electricity	1	1	1	1	0	Secondary	No	0			Consult Traditional Healer Seek care at medical facility	0	1	0	0	0	1	0	0	0	0	0	0		Wash Wound Seek care at medical facility Seek rabies vaccination	1	0	0	0	0	1	1	0	0	0	0	0		No
197	Meghna	No	22	Male	4	Islam	Tube Well	Flush - to sewer or tank	Tin	TV Electric Fan Refridgerator Electricity	1	1	1	1	0	Secondary	No	0			Wash Wound Seek care at medical facility	1	0	0	0	0	1	0	0	0	0	0	0		Wash Wound Seek care at medical facility	1	0	0	0	0	1	0	0	0	0	0	0		No
198	Meghna	Yes	45	Female	3	Islam	Tube Well	Flush - to sewer or tank	Tin	TV Electric Fan Refridgerator	1	1	1	0	0	Primary	No	0			Wash Wound Seek care at medical facility Seek rabies vaccination	1	0	0	0	0	1	1	0	0	0	0	0		Wash Wound Seek care at medical facility Seek rabies vaccination	1	0	0	0	0	1	1	0	0	0	0	0		No
199	Meghna	No	52	Female	6	Hinduism	Tube Well	Flush - to sewer or tank	Tin	TV Electric Fan	1	1	0	0	0	No Education	No	0			Wash Wound Seek care at medical facility Seek rabies vaccination	1	0	0	0	0	1	1	0	0	0	0	0		Wash Wound Seek care at medical facility Seek rabies vaccination	1	0	0	0	0	1	1	0	0	0	0	0		No
200	Meghna	Yes	55	Male	5	Islam	Tube Well	Flush - to sewer or tank	Tin	TV Electric Fan Refridgerator	1	1	1	0	0	Primary	No	0			Seek care at medical facility Seek rabies vaccination	0	0	0	0	0	1	1	0	0	0	0	0		Consult Traditional Healer Seek care at medical facility Seek rabies vaccination	0	1	0	0	0	1	1	0	0	0	0	0		No
201	Meghna	Yes	35	Female	5	Islam	Tube Well	Flush - to sewer or tank	Tin	TV Electric Fan Refridgerator Electricity	1	1	1	1	0	Secondary	No	0			Wash Wound Seek care at medical facility Seek rabies vaccination	1	0	0	0	0	1	1	0	0	0	0	0		Wash Wound Seek care at medical facility Seek rabies vaccination	1	0	0	0	0	1	1	0	0	0	0	0		No
202	Meghna	Yes	24	Male	7	Islam	Tube Well	Flush - to sewer or tank	Tin	TV Electric Fan Refridgerator Electricity	1	1	1	1	0	Secondary	No	0			Wash Wound Seek care at medical facility Seek rabies vaccination	1	0	0	0	0	1	1	0	0	0	0	0		Wash Wound Seek care at medical facility Seek rabies vaccination	1	0	0	0	0	1	1	0	0	0	0	0		No
203	Meghna	Yes	23	Male	6	Islam	Tube Well	Flush - to sewer or tank	Tin	TV Electric Fan Refridgerator	1	1	1	0	0	Secondary	No	0			Wash Wound Seek care at medical facility Seek rabies vaccination	1	0	0	0	0	1	1	0	0	0	0	0		Wash Wound Seek care at medical facility Seek rabies vaccination	1	0	0	0	0	1	1	0	0	0	0	0		No
204	Meghna	Yes	30	Male	4	Islam	Tube Well	Flush - to sewer or tank	Tin	TV Electric Fan Refridgerator Electricity	1	1	1	1	0	Secondary	No	0			Wash Wound	1	0	0	0	0	0	0	0	0	0	0	0		Wash Wound	1	0	0	0	0	0	0	0	0	0	0	0		No
205	Meghna	Yes	45	Male	5	Islam	Tube Well	Flush - to sewer or tank	Tin	TV Electric Fan Refridgerator Electricity	1	1	1	1	0	Primary	No	0			Wash Wound Consult with village health care worker Seek care at medical facility Seek rabies vaccination	1	0	1	0	0	1	1	0	0	0	0	0		Wash Wound Consult with village health care worker Consult with animal health worker Seek care at medical facility Seek rabies vaccination	1	0	1	1	0	1	1	0	0	0	0	0		Yes
206	Meghna	Yes	40	Male	6	Islam	Dug Well	Flush - to sewer or tank	Tin	TV Electric Fan Electricity	1	1	0	1	0	No Education	No	0			Wash Wound Consult Traditional Healer Consult with village health care worker Seek care at medical facility	1	1	1	0	0	1	0	0	0	0	0	0		Wash Wound Consult Traditional Healer Consult with village health care worker Seek care at medical facility Seek rabies vaccination	1	1	1	0	0	1	1	0	0	0	0	0		No
207	Meghna	Yes	26	Female	4	Islam	Piped Inside	Flush - to sewer or tank	Tin	TV Electric Fan Refridgerator Electricity	1	1	1	1	0	Secondary	No	0			Wash Wound Consult Traditional Healer Seek rabies vaccination	1	1	0	0	0	0	1	0	0	0	0	0		Wash Wound Consult with village health care worker Seek care at medical facility Seek rabies vaccination	1	0	1	0	0	1	1	0	0	0	0	0		Yes
208	Meghna	Yes	30	Male	5	Islam	Dug Well	Flush - to sewer or tank	Tin	TV Electric Fan Electricity	1	1	0	1	0	No Education	No	0			Wash Wound Consult Traditional Healer	1	1	0	0	0	0	0	0	0	0	0	0		Wash Wound Consult Traditional Healer Consult with village health care worker Seek care at medical facility Seek rabies vaccination	1	1	1	0	0	1	1	0	0	0	0	0		No
209	Meghna	Yes	40	Male	6	Islam	Piped Inside	Flush - to sewer or tank	Tin	TV Electric Fan Electricity	1	1	0	1	0	No Education	No	0			Wash Wound Consult Traditional Healer	1	1	0	0	0	0	0	0	0	0	0	0		Wash Wound Consult Traditional Healer	1	1	0	0	0	0	0	0	0	0	0	0		No
210	Meghna	Yes	35	Female	6	Islam	Pond/River/Lake Water	Flush - to sewer or tank	Tin	Electric Fan Electricity	0	1	0	1	0	Primary	No	0			Wash Wound Consult Traditional Healer	1	1	0	0	0	0	0	0	0	0	0	0		Wash Wound Consult Traditional Healer	1	1	0	0	0	0	0	0	0	0	0	0		No
211	Meghna	Yes	30	Male	5	Islam	Piped Inside	Flush - to sewer or tank	Tin	TV Electric Fan Refridgerator Electricity	1	1	1	1	0	Primary	No	0			Wash Wound Consult Traditional Healer Consult with village health care worker	1	1	1	0	0	0	0	0	0	0	0	0		Wash Wound Consult Traditional Healer Consult with village health care worker Seek care at medical facility Seek rabies vaccination	1	1	1	0	0	1	1	0	0	0	0	0		No
212	Meghna	Yes	25	Male	6	Islam	Piped Inside	Flush - to sewer or tank	Tin	TV Electric Fan Refridgerator Electricity	1	1	1	1	0	Primary	No	0			Wash Wound Consult Traditional Healer	1	1	0	0	0	0	0	0	0	0	0	0		Wash Wound Consult Traditional Healer	1	1	0	0	0	0	0	0	0	0	0	0		No
213	Meghna	Yes	30	Male	6	Islam	Piped Inside	Flush - to sewer or tank	Tin	TV Electric Fan Refridgerator Electricity	1	1	1	1	0	Primary	No	0			Wash Wound Consult Traditional Healer	1	1	0	0	0	0	0	0	0	0	0	0		Wash Wound Consult Traditional Healer	1	1	0	0	0	0	0	0	0	0	0	0		Yes
214	Meghna	Yes	27	Male	5	Islam	Piped Inside	Flush - to sewer or tank	Tin	TV Electric Fan Refridgerator Electricity	1	1	1	1	0	Primary	No	0			Wash Wound Consult Traditional Healer	1	1	0	0	0	0	0	0	0	0	0	0		Wash Wound Consult Traditional Healer	1	1	0	0	0	0	0	0	0	0	0	0		No
215	Meghna	Yes	32	Male	4	Islam	Piped Inside		Tin	Electric Fan Electricity	0	1	0	1	0	Primary	No	0			Wash Wound Consult Traditional Healer	1	1	0	0	0	0	0	0	0	0	0	0		Wash Wound Consult Traditional Healer	1	1	0	0	0	0	0	0	0	0	0	0		No
216	Meghna	No	19	Male	6	Islam	Tube Well	Flush - to sewer or tank	Tin	TV Electric Fan Refridgerator Electricity	1	1	1	1	0	Secondary	No	0			Wash Wound Consult with village health care worker Seek care at medical facility Seek rabies vaccination Isolate dog for observation	1	0	1	0	0	1	1	1	0	0	0	0		Consult with village health care worker Seek care at medical facility Seek rabies vaccination Kill the dog	0	0	1	0	0	1	1	0	1	0	0	0		Yes
217	Meghna	Yes	58	Male	7	Islam	Tube Well	Flush - to sewer or tank	Tin	TV Electric Fan Electricity	1	1	0	1	0	No Education	No	0			Wash Wound Consult with village health care worker Kill the dog	1	0	1	0	0	0	0	0	1	0	0	0		Wash Wound Seek care at medical facility	1	0	0	0	0	1	0	0	0	0	0	0		Yes
218	Meghna	No	24	Female	5	Islam	Tube Well	Flush - to sewer or tank	Cement	TV Electric Fan Refridgerator Electricity	1	1	1	1	0	Secondary	No	0			Wash Wound Consult with village health care worker	1	0	1	0	0	0	0	0	0	0	0	0		Wash Wound Kill the dog	1	0	0	0	0	0	0	0	1	0	0	0		Yes
219	Meghna	No	18	Male	4	Islam	Tube Well	Flush - to sewer or tank	Tin	TV Electric Fan Refridgerator Electricity	1	1	1	1	0	Primary	No	0			Wash Wound Seek care at medical facility Kill the dog	1	0	0	0	0	1	0	0	1	0	0	0		Wash Wound Consult with village health care worker Consult with animal health worker	1	0	1	1	0	0	0	0	0	0	0	0		Yes
220	Meghna	Yes	45	Male	8	Islam	Tube Well	Flush - to sewer or tank	Cement	TV Electric Fan Refridgerator Electricity	1	1	1	1	0	Secondary	No	0			Wash Wound Consult with village health care worker	1	0	1	0	0	0	0	0	0	0	0	0		Consult with village health care worker Consult with animal health worker	0	0	1	1	0	0	0	0	0	0	0	0		Yes
221	Meghna	No	18	Male	5	Islam	Tube Well	Flush - to sewer or tank	Tin	TV Electric Fan Electricity	1	1	0	1	0	Primary	No	0			Wash Wound Consult with village health care worker	1	0	1	0	0	0	0	0	0	0	0	0		Seek care at medical facility Seek rabies vaccination Isolate dog for observation	0	0	0	0	0	1	1	1	0	0	0	0		Yes
222	Meghna	Yes	35	Male	7	Islam	Tube Well	Flush - to sewer or tank	Cement	TV Electric Fan Refridgerator Electricity Bank Account	1	1	1	1	1	Secondary	No	0			Wash Wound	1	0	0	0	0	0	0	0	0	0	0	0		Consult with village health care worker Consult with animal health worker	0	0	1	1	0	0	0	0	0	0	0	0		Yes
223	Meghna	No	20	Male	12	Islam	Tube Well	Flush - to sewer or tank	Tin	TV Electric Fan Refridgerator Electricity Bank Account	1	1	1	1	1	Masters and Above	No	0			Consult with village health care worker Consult with animal health worker	0	0	1	1	0	0	0	0	0	0	0	0		Seek care at medical facility	0	0	0	0	0	1	0	0	0	0	0	0		No
224	Meghna	No	21	Female	6	Hinduism	Tube Well	Flush - to sewer or tank	Cement	TV Electric Fan Refridgerator Electricity	1	1	1	1	0	Secondary	No	0			Wash Wound Consult Traditional Healer	1	1	0	0	0	0	0	0	0	0	0	0		Contact police Seek rabies vaccination	0	0	0	0	1	0	1	0	0	0	0	0		Yes
225	Meghna	Yes	58	Male	3	Islam	Tube Well	Flush - to sewer or tank	Tin	TV Electric Fan Refridgerator Electricity	1	1	1	1	0	Primary	No	0			Wash Wound	1	0	0	0	0	0	0	0	0	0	0	0		Consult with village health care worker Consult with animal health worker Seek rabies vaccination	0	0	1	1	0	0	1	0	0	0	0	0		No
226	Meghna	No	45	Female	6	Islam	Tube Well	Flush - to sewer or tank	Cement	TV Electric Fan Refridgerator Electricity	1	1	1	1	0	Primary	No	0			Seek care at medical facility	0	0	0	0	0	1	0	0	0	0	0	0		Consult with village health care worker Seek care at medical facility	0	0	1	0	0	1	0	0	0	0	0	0		Yes
227	Meghna	No	23	Male	5	Islam	Tube Well	Flush - to sewer or tank	Tin	TV Electric Fan Refridgerator Electricity	1	1	1	1	0	No Education	No	0			Seek care at medical facility	0	0	0	0	0	1	0	0	0	0	0	0		Seek care at medical facility Isolate dog for observation	0	0	0	0	0	1	0	1	0	0	0	0		Yes
228	Meghna	Yes	20	Male	7	Islam	Tube Well	Flush - to sewer or tank	Tin	TV Electric Fan Refridgerator Electricity	1	1	1	1	0	No Education	No	0			Consult with village health care worker	0	0	1	0	0	0	0	0	0	0	0	0		Consult Traditional Healer Seek care at medical facility	0	1	0	0	0	1	0	0	0	0	0	0		Yes
229	Meghna	Yes	28	Male	8	Islam	Tube Well	Flush - to sewer or tank	Cement	TV Electric Fan Refridgerator Electricity Bank Account	1	1	1	1	1	Secondary	No	0			Seek care at medical facility	0	0	0	0	0	1	0	0	0	0	0	0		Seek care at medical facility	0	0	0	0	0	1	0	0	0	0	0	0		Yes
230	Meghna	No	19	Male	6	Islam	Tube Well	Flush - to sewer or tank	Cement	TV Electric Fan Refridgerator Electricity	1	1	1	1	0	Secondary	No	0			Consult Traditional Healer	0	1	0	0	0	0	0	0	0	0	0	0		Wash Wound Consult with village health care worker Consult with animal health worker	1	0	1	1	0	0	0	0	0	0	0	0		No
231	Meghna	Yes	52	Male	6	Islam	Tube Well	Flush - to sewer or tank	Tin	TV Electric Fan Refridgerator Electricity Bank Account	1	1	1	1	1	Primary	No	0			Seek care at medical facility	0	0	0	0	0	1	0	0	0	0	0	0		Consult with village health care worker	0	0	1	0	0	0	0	0	0	0	0	0		Yes
232	Meghna	Yes	47	Male	5	Islam	Tube Well	Flush - to sewer or tank	Tin	TV Electric Fan Refridgerator Electricity	1	1	1	1	0	Primary	No	0			Seek care at medical facility	0	0	0	0	0	1	0	0	0	0	0	0		Seek care at medical facility	0	0	0	0	0	1	0	0	0	0	0	0		Yes
233	Meghna	Yes	55	Male	6	Islam	Tube Well	Flush - to sewer or tank	Tin	TV Electric Fan Refridgerator Electricity Bank Account	1	1	1	1	1	Secondary	No	0			Seek care at medical facility Seek rabies vaccination	0	0	0	0	0	1	1	0	0	0	0	0		Wash Wound Seek care at medical facility Seek rabies vaccination	1	0	0	0	0	1	1	0	0	0	0	0		Yes
234	Meghna	Yes	45	Male	5	Islam	Tube Well	Flush - to sewer or tank	Tin	TV Electric Fan Refridgerator Electricity Bank Account	1	1	1	1	1	Secondary	No	0			Seek care at medical facility	0	0	0	0	0	1	0	0	0	0	0	0		Consult with animal health worker Seek care at medical facility	0	0	0	1	0	1	0	0	0	0	0	0		Yes
235	Meghna	Yes	36	Male	4	Islam	Tube Well	Flush - to sewer or tank	Cement	TV Electric Fan Refridgerator Electricity Bank Account	1	1	1	1	1	Secondary	No	0			Seek care at medical facility Seek rabies vaccination	0	0	0	0	0	1	1	0	0	0	0	0		Wash Wound Consult with animal health worker Seek rabies vaccination	1	0	0	1	0	0	1	0	0	0	0	0		Yes
236	Meghna	No	26	Male	4	Islam	Tube Well	Flush - to sewer or tank	Tin	TV Electric Fan Refridgerator Electricity Bank Account	1	1	1	1	1	Secondary	No	0			Seek rabies vaccination	0	0	0	0	0	0	1	0	0	0	0	0		Seek care at medical facility	0	0	0	0	0	1	0	0	0	0	0	0		Yes
237	Meghna	Yes	50	Male	4	Islam	Tube Well	Flush - to sewer or tank	Tin	TV Electric Fan Refridgerator Electricity	1	1	1	1	0	Secondary	No	0			Consult with animal health worker Seek rabies vaccination	0	0	0	1	0	0	1	0	0	0	0	0		Wash Wound Seek care at medical facility Seek rabies vaccination	1	0	0	0	0	1	1	0	0	0	0	0		Yes
238	Meghna	Yes	40	Male	5	Islam	Tube Well	Flush - to sewer or tank	Tin	TV Electric Fan Refridgerator Electricity	1	1	1	1	0	Primary	No	0			Seek care at medical facility	0	0	0	0	0	1	0	0	0	0	0	0		Consult Traditional Healer Seek care at medical facility	0	1	0	0	0	1	0	0	0	0	0	0		Yes
239	Meghna	Yes	35	Male	4	Islam	Tube Well	Flush - to sewer or tank	Cement	TV Electric Fan Refridgerator Electricity Bank Account	1	1	1	1	1	Secondary	No	0			Consult with animal health worker Seek care at medical facility	0	0	0	1	0	1	0	0	0	0	0	0		Consult with animal health worker Seek rabies vaccination	0	0	0	1	0	0	1	0	0	0	0	0		Yes
240	Meghna	Yes	60	Male	6	Islam	Tube Well	Flush - to sewer or tank	Tin	TV Electric Fan Refridgerator Electricity	1	1	1	1	0	Primary	No	0			Consult Traditional Healer Seek care at medical facility	0	1	0	0	0	1	0	0	0	0	0	0		Consult Traditional Healer Seek rabies vaccination	0	1	0	0	0	0	1	0	0	0	0	0		Yes
241	Meghna	Yes	30	Male	3	Islam	Tube Well	Flush - to sewer or tank	Cement	TV Electric Fan Refridgerator Electricity Bank Account	1	1	1	1	1	Secondary	No	0			Seek care at medical facility Seek rabies vaccination	0	0	0	0	0	1	1	0	0	0	0	0		Seek rabies vaccination	0	0	0	0	0	0	1	0	0	0	0	0		Yes
242	Meghna	Yes	42	Male	5	Islam	Tube Well	Flush - to sewer or tank	Tin	TV Electric Fan Refridgerator Electricity	1	1	1	1	0	Secondary	No	0			Seek care at medical facility	0	0	0	0	0	1	0	0	0	0	0	0		Seek care at medical facility Seek rabies vaccination	0	0	0	0	0	1	1	0	0	0	0	0		Yes
243	Meghna	Yes	42	Male	6	Islam	Tube Well	Flush - to sewer or tank	Tin	TV Electric Fan Electricity	1	1	0	1	0	Secondary	No	0			Seek care at medical facility	0	0	0	0	0	1	0	0	0	0	0	0		Wash Wound Seek care at medical facility Seek rabies vaccination	1	0	0	0	0	1	1	0	0	0	0	0		Yes
244	Meghna	Yes	55	Male	6	Islam	Tube Well	Flush - to sewer or tank	Tin	TV Electric Fan Electricity	1	1	0	1	0	Primary	No	0			Seek care at medical facility	0	0	0	0	0	1	0	0	0	0	0	0		Seek care at medical facility Seek rabies vaccination	0	0	0	0	0	1	1	0	0	0	0	0
245	Meghna	Yes	63	Male	6	Islam	Tube Well	Flush - to sewer or tank	Tin	Electric Fan Electricity	0	1	0	1	0	No Education	No	0			Consult Traditional Healer Seek care at medical facility	0	1	0	0	0	1	0	0	0	0	0	0		Consult Traditional Healer Seek care at medical facility Seek rabies vaccination	0	1	0	0	0	1	1	0	0	0	0	0		Yes
246	Meghna	Yes	45	Female	6	Islam	Tube Well	Flush - to open latrine	Tin	TV Electric Fan Refridgerator Electricity Bank Account	1	1	1	1	1	Secondary	No	0			Consult with animal health worker	0	0	0	1	0	0	0	0	0	0	0	0		Consult with animal health worker	0	0	0	1	0	0	0	0	0	0	0	0		Yes
247	Meghna	No	30	Male	5	Islam	Tube Well	Flush - to open latrine	Tin	TV Electric Fan Refridgerator Electricity	1	1	1	1	0	Primary	No	0			Consult with village health care worker	0	0	1	0	0	0	0	0	0	0	0	0		Consult with village health care worker	0	0	1	0	0	0	0	0	0	0	0	0		Yes
248	Meghna	Yes	29	Female	4	Islam	Piped Inside	Flush - to sewer or tank	Tin	TV Electric Fan Refridgerator Electricity	1	1	1	1	0	Secondary	No	0			Wash Wound Consult Traditional Healer	1	1	0	0	0	0	0	0	0	0	0	0		Wash Wound Consult Traditional Healer	1	1	0	0	0	0	0	0	0	0	0	0		Yes
249	Meghna	Yes	32	Male	6	Islam	Piped Inside	Flush - to sewer or tank	Tin	TV Electric Fan Refridgerator Electricity	1	1	1	1	0	Primary	No	0			Wash Wound Consult Traditional Healer Seek rabies vaccination	1	1	0	0	0	0	1	0	0	0	0	0		Wash Wound Consult Traditional Healer Seek rabies vaccination	1	1	0	0	0	0	1	0	0	0	0	0		Yes
250	Meghna	Yes	30	Male	6	Islam	Piped Inside	Flush - to sewer or tank	Tin	TV Electric Fan Refridgerator Electricity	1	1	1	1	0	Primary	No	0			Wash Wound Consult Traditional Healer	1	1	0	0	0	0	0	0	0	0	0	0		Wash Wound Consult Traditional Healer	1	1	0	0	0	0	0	0	0	0	0	0		Yes
251	Meghna	Yes	30	Male	5	Islam	Piped Inside	Flush - to sewer or tank	Tin	TV Electric Fan Refridgerator Electricity	1	1	1	1	0	Primary	No	0			Wash Wound Consult Traditional Healer Seek care at medical facility	1	1	0	0	0	1	0	0	0	0	0	0		Wash Wound Consult Traditional Healer Seek care at medical facility	1	1	0	0	0	1	0	0	0	0	0	0		Yes
253	Meghna	No	22	Female	6	Islam	Tube Well	Flush - to sewer or tank	Tin	TV Electric Fan Refridgerator Electricity	1	1	1	1	0	Secondary	No	0
254	Meghna	No	38	Female	5	Islam	Tube Well	Flush - to sewer or tank	Tin	TV Electric Fan Refridgerator Electricity	1	1	1	1	0	Secondary	No	0			Wash Wound Consult Traditional Healer Seek rabies vaccination	1	1	0	0	0	0	1	0	0	0	0	0		Consult Traditional Healer Consult with village health care worker Seek care at medical facility	0	1	1	0	0	1	0	0	0	0	0	0		Yes
255	Meghna	No	18	Male	5	Islam	Tube Well	Flush - to sewer or tank	Tin	TV Electric Fan Refridgerator Electricity	1	1	1	1	0	Secondary	No	0			Wash Wound Consult with village health care worker Contact police	1	0	1	0	1	0	0	0	0	0	0	0		Consult with village health care worker Consult with animal health worker	0	0	1	1	0	0	0	0	0	0	0	0		Yes
256	Meghna	No	20	Male	5	Islam	Tube Well	Flush - to sewer or tank	Tin	TV Electric Fan Refridgerator Electricity	1	1	1	1	0	Primary	No	0			Wash Wound	1	0	0	0	0	0	0	0	0	0	0	0		Wash Wound Consult with animal health worker Seek rabies vaccination	1	0	0	1	0	0	1	0	0	0	0	0		Yes
257	Meghna	Yes	40	Male	6	Islam	Tube Well	Flush - to sewer or tank	Tin	TV Electric Fan Refridgerator Electricity	1	1	1	1	0	Secondary	No	0			Wash Wound	1	0	0	0	0	0	0	0	0	0	0	0		Wash Wound	1	0	0	0	0	0	0	0	0	0	0	0		Yes
258	Meghna	Yes	30	Male	6	Islam	Tube Well	Flush - to sewer or tank	Tin	TV Electric Fan Refridgerator Electricity	1	1	1	1	0	Secondary	No	0			Consult with village health care worker	0	0	1	0	0	0	0	0	0	0	0	0		Consult with village health care worker	0	0	1	0	0	0	0	0	0	0	0	0		Yes
259	Meghna	No	32	Female	6	Islam	Tube Well	Flush - to sewer or tank	Cement	TV Electric Fan Electricity	1	1	0	1	0	Secondary	No	0			Consult with village health care worker	0	0	1	0	0	0	0	0	0	0	0	0		Wash Wound	1	0	0	0	0	0	0	0	0	0	0	0		Yes
260	Meghna	No	20	Male	5	Islam	Tube Well	Flush - to sewer or tank	Tin	TV Electric Fan Refridgerator Electricity	1	1	1	1	0	Secondary	No	0			Wash Wound	1	0	0	0	0	0	0	0	0	0	0	0		Wash Wound	1	0	0	0	0	0	0	0	0	0	0	0		Yes
261	Meghna	Yes	30	Female	4	Islam	Tube Well	Flush - to sewer or tank	Tin	TV Electric Fan Refridgerator Electricity	1	1	1	1	0	No Education	No	0			Consult with village health care worker	0	0	1	0	0	0	0	0	0	0	0	0		Consult Traditional Healer Consult with animal health worker	0	1	0	1	0	0	0	0	0	0	0	0		Yes
262	Meghna	Yes	36	Female	6	Islam	Tube Well	Flush - to sewer or tank	Brick	TV Electric Fan Refridgerator Electricity Bank Account	1	1	1	1	1	Secondary	No	0			Wash Wound Consult with village health care worker	1	0	1	0	0	0	0	0	0	0	0	0		Wash Wound Consult with village health care worker Seek care at medical facility	1	0	1	0	0	1	0	0	0	0	0	0		Yes
263	Meghna	No	26	Female	7	Islam	Tube Well	Flush - to sewer or tank	Cement	TV Electric Fan Refridgerator Electricity Bank Account	1	1	1	1	1	Secondary	No	0
264	Meghna	Yes	50	Male	6	Islam	Tube Well	Flush - to sewer or tank	Tin	TV Electric Fan Refridgerator Electricity	1	1	1	1	0	Secondary	No	0			Wash Wound	1	0	0	0	0	0	0	0	0	0	0	0		Wash Wound Consult with village health care worker	1	0	1	0	0	0	0	0	0	0	0	0		Yes
265	Meghna	No	21	Male	5	Islam	Tube Well	Flush - to sewer or tank	Tin	TV Electric Fan Refridgerator Electricity	1	1	1	1	0	Secondary	No	0			Wash Wound	1	0	0	0	0	0	0	0	0	0	0	0		Wash Wound Consult Traditional Healer Consult with village health care worker Seek rabies vaccination	1	1	1	0	0	0	1	0	0	0	0	0		Yes
266	Meghna	No	26	Female	5	Islam	Pond/River/Lake Water	Flush - to open latrine	Tin	TV Electric Fan Electricity	1	1	0	1	0	Secondary	No	0			Consult with village health care worker	0	0	1	0	0	0	0	0	0	0	0	0		Consult Traditional Healer Consult with village health care worker Seek care at medical facility Seek rabies vaccination	0	1	1	0	0	1	1	0	0	0	0	0		No
267	Meghna	No	38	Female	5	Islam	Tube Well	Flush - to open latrine	Tin	TV Electric Fan Refridgerator Electricity Bank Account	1	1	1	1	1	Secondary	No	0			Consult with village health care worker	0	0	1	0	0	0	0	0	0	0	0	0		Consult with village health care worker	0	0	1	0	0	0	0	0	0	0	0	0		No
268	Meghna	No	26	Female	2	Islam	Tube Well	Flush - to open latrine	Tin	TV Electric Fan Refridgerator Electricity Bank Account	1	1	1	1	1	Secondary	No	0			Consult with village health care worker	0	0	1	0	0	0	0	0	0	0	0	0		Consult with village health care worker	0	0	1	0	0	0	0	0	0	0	0	0		No
269	Meghna	Yes	68	Male	3	Islam	Tube Well	Flush - to open latrine	Tin	TV Electric Fan Refridgerator Electricity Bank Account	1	1	1	1	1	Primary	No	0			Consult with village health care worker	0	0	1	0	0	0	0	0	0	0	0	0		Consult with village health care worker	0	0	1	0	0	0	0	0	0	0	0	0		No
270	Meghna	Yes		Male	4	Islam	Tube Well	Flush - to open latrine	Tin	Electric Fan Refridgerator Electricity	0	1	1	1	0	Primary	No	0			Consult with village health care worker	0	0	1	0	0	0	0	0	0	0	0	0		Consult with village health care worker	0	0	1	0	0	0	0	0	0	0	0	0		No
271	Meghna	No	28	Female	6	Islam	Tube Well	Flush - to sewer or tank	Brick	TV Electric Fan Refridgerator Electricity Bank Account	1	1	1	1	1	Secondary	No	0			Consult with village health care worker Consult with animal health worker	0	0	1	1	0	0	0	0	0	0	0	0																No
272	Meghna	Yes	72	Male	9	Islam	Tube Well	Flush - to open latrine	Tin	TV Electric Fan Refridgerator Electricity Bank Account	1	1	1	1	1	Degree	No	0			Consult with village health care worker Consult with animal health worker	0	0	1	1	0	0	0	0	0	0	0	0		Consult with village health care worker Consult with animal health worker	0	0	1	1	0	0	0	0	0	0	0	0		No
273	Meghna	Yes	60	Male	7	Hinduism	Tube Well	Flush - to open latrine	Tin	TV Electric Fan Refridgerator Electricity Bank Account	1	1	1	1	1	Secondary	No	0			Consult with village health care worker Consult with animal health worker	0	0	1	1	0	0	0	0	0	0	0	0		Consult with animal health worker	0	0	0	1	0	0	0	0	0	0	0	0		No
274	Meghna	Yes	46	Male	5	Islam	Tube Well	Flush - to sewer or tank	Cement	TV Electric Fan Refridgerator Electricity Bank Account	1	1	1	1	1	Secondary	No	0			Consult with village health care worker	0	0	1	0	0	0	0	0	0	0	0	0																No
275	Meghna	Yes	55	Male	7	Hinduism	Tube Well	Flush - to open latrine	Tin	TV Electric Fan Electricity Bank Account	1	1	0	1	1	Secondary	No	0			Decline to answer	0	0	0	0	0	0	0	0	0	0	0	1																No
276	Meghna	Yes	40	Male	7	Hinduism	Tube Well	Pit Latrine	Tin	TV Electric Fan Refridgerator Electricity	1	1	1	1	0	Secondary	No	0			Consult Traditional Healer Kill the dog	0	1	0	0	0	0	0	0	1	0	0	0		Consult Traditional Healer Seek care at medical facility	0	1	0	0	0	1	0	0	0	0	0	0		No
277	Meghna	Yes	50	Male	10	Hinduism	Tube Well	Flush - to sewer or tank	Tin	TV Electric Fan Refridgerator Electricity	1	1	1	1	0	Secondary	No	0			Consult Traditional Healer Seek care at medical facility	0	1	0	0	0	1	0	0	0	0	0	0		Consult Traditional Healer Seek care at medical facility	0	1	0	0	0	1	0	0	0	0	0	0		No
278	Meghna	Yes	55	Male	5	Islam	Tube Well	Flush - to open latrine	Tin	TV Electric Fan Electricity	1	1	0	1	0	Primary	No	0			Consult with village health care worker	0	0	1	0	0	0	0	0	0	0	0	0																No
279	Meghna	Yes	58	Male	5	Islam	Tube Well	Flush - to open latrine	Tin	TV Electric Fan Electricity	1	1	0	1	0	Primary	No	0			Consult with village health care worker Consult with animal health worker	0	0	1	1	0	0	0	0	0	0	0	0		Seek care at medical facility	0	0	0	0	0	1	0	0	0	0	0	0		No
280	Meghna	Yes	22	Female	5	Islam	Tube Well	Flush - to open latrine	Tin	TV Electric Fan Refridgerator Electricity Bank Account	1	1	1	1	1	Secondary	No	0			Consult with village health care worker Contact police	0	0	1	0	1	0	0	0	0	0	0	0																No
281	Meghna	No	20	Male	5	Islam	Tube Well	Flush - to open latrine	Tin	TV Electric Fan Refridgerator Electricity	1	1	1	1	0	Secondary	No	0			Consult with village health care worker	0	0	1	0	0	0	0	0	0	0	0	0		Consult with village health care worker	0	0	1	0	0	0	0	0	0	0	0	0		Yes
282	Meghna	Yes	50	Male	6	Islam	Tube Well	Flush - to open latrine	Tin	TV Electric Fan Refridgerator Electricity	1	1	1	1	0	Secondary	No	0			Consult with animal health worker	0	0	0	1	0	0	0	0	0	0	0	0		Consult with animal health worker	0	0	0	1	0	0	0	0	0	0	0	0		Yes
283	Meghna	Yes	60	Female	8	Islam	Tube Well	Flush - to open latrine	Tin	TV Electric Fan Refridgerator Electricity Bank Account	1	1	1	1	1	Secondary	No	0			Consult with village health care worker Consult with animal health worker	0	0	1	1	0	0	0	0	0	0	0	0		Consult with village health care worker Consult with animal health worker	0	0	1	1	0	0	0	0	0	0	0	0		Yes
284	Meghna	Yes	50	Male	6	Islam	Tube Well	Flush - to open latrine	Tin	TV Electric Fan Refridgerator Electricity	1	1	1	1	0	Primary	No	0			Consult with village health care worker	0	0	1	0	0	0	0	0	0	0	0	0		Consult with village health care worker	0	0	1	0	0	0	0	0	0	0	0	0		Yes
285	Meghna	No	25	Male	4	Islam	Tube Well	Flush - to open latrine	Tin	TV Electric Fan Refridgerator Electricity	1	1	1	1	0	Secondary	No	0			Consult with village health care worker	0	0	1	0	0	0	0	0	0	0	0	0		Wash Wound Consult with village health care worker Consult with animal health worker	1	0	1	1	0	0	0	0	0	0	0	0		Yes
286	Meghna	No	30	Male	5	Islam	Tube Well	Flush - to open latrine	Tin	TV Electric Fan Refridgerator Electricity	1	1	1	1	0	Secondary	No	0			Consult with village health care worker Consult with animal health worker	0	0	1	1	0	0	0	0	0	0	0	0		Consult with village health care worker Consult with animal health worker	0	0	1	1	0	0	0	0	0	0	0	0		Yes
287	Meghna	Yes	35	Male	3	Islam	Tube Well	Flush - to open latrine	Tin	TV Electric Fan Electricity	1	1	0	1	0	Secondary	No	0			Consult with village health care worker	0	0	1	0	0	0	0	0	0	0	0	0		Consult with village health care worker	0	0	1	0	0	0	0	0	0	0	0	0		Yes
288	Meghna	No	20	Male	4	Islam	Tube Well	Flush - to open latrine	Tin	TV Electric Fan Electricity	1	1	0	1	0	Secondary	No	0			Consult with village health care worker Consult with animal health worker	0	0	1	1	0	0	0	0	0	0	0	0		Consult with village health care worker Consult with animal health worker	0	0	1	1	0	0	0	0	0	0	0	0		Yes
289	Meghna	No	25	Male	4	Islam	Tube Well	Flush - to open latrine	Tin	TV Electric Fan Electricity	1	1	0	1	0	Secondary	No	0			Consult Traditional Healer Consult with village health care worker	0	1	1	0	0	0	0	0	0	0	0	0		Consult Traditional Healer Consult with village health care worker	0	1	1	0	0	0	0	0	0	0	0	0		Yes
290	Meghna	No	20	Male	5	Islam	Tube Well	Flush - to open latrine	Tin	TV Electric Fan Refridgerator Electricity	1	1	1	1	0	Secondary	No	0			Consult with village health care worker Consult with animal health worker	0	0	1	1	0	0	0	0	0	0	0	0		Wash Wound Consult with village health care worker Consult with animal health worker	1	0	1	1	0	0	0	0	0	0	0	0		Yes
291	Meghna	Yes	40	Female	4	Islam	Tube Well	Flush - to open latrine	Tin	TV Electric Fan Refridgerator Electricity Bank Account	1	1	1	1	1	Secondary	No	0			Wash Wound Consult Traditional Healer	1	1	0	0	0	0	0	0	0	0	0	0		Wash Wound Consult Traditional Healer	1	1	0	0	0	0	0	0	0	0	0	0		Yes
292	Meghna	No	22	Male	3	Islam	Tube Well	Flush - to open latrine	Tin	TV Electric Fan Refridgerator Electricity	1	1	1	1	0	Secondary	No	0			Wash Wound Consult with animal health worker	1	0	0	1	0	0	0	0	0	0	0	0		Consult with animal health worker	0	0	0	1	0	0	0	0	0	0	0	0		Yes
293	Meghna	Yes	45	Female	4	Islam	Tube Well	Flush - to open latrine	Brick	Electric Fan Refridgerator Electricity Bank Account	0	1	1	1	1	Secondary	No	0			Wash Wound Consult with village health care worker	1	0	1	0	0	0	0	0	0	0	0	0		Wash Wound Consult with village health care worker	1	0	1	0	0	0	0	0	0	0	0	0		Yes
294	Meghna	No	20	Male	10	Islam	Tube Well	Flush - to open latrine	Tin	TV Electric Fan Refridgerator Electricity Bank Account	1	1	1	1	1	Secondary	No	0			Consult Traditional Healer Contact police	0	1	0	0	1	0	0	0	0	0	0	0		Consult Traditional Healer Consult with village health care worker Seek care at medical facility	0	1	1	0	0	1	0	0	0	0	0	0		Yes
295	Meghna	No	25	Male	3	Islam	Tube Well	Flush - to open latrine	Tin	TV Electric Fan Electricity	1	1	0	1	0	Secondary	No	0			Wash Wound Consult with animal health worker	1	0	0	1	0	0	0	0	0	0	0	0		Consult with village health care worker	0	0	1	0	0	0	0	0	0	0	0	0		Yes
296	Meghna	Yes	50	Male	5	Islam	Tube Well	Flush - to sewer or tank	Tin	TV Electric Fan Refridgerator Electricity Bank Account	1	1	1	1	1	Secondary	No	0			Wash Wound Consult with village health care worker Consult with animal health worker Seek care at medical facility Seek rabies vaccination Isolate dog for observation	1	0	1	1	0	1	1	1	0	0	0	0		Wash Wound Consult with village health care worker Consult with animal health worker Seek care at medical facility Seek rabies vaccination Isolate dog for observation	1	0	1	1	0	1	1	1	0	0	0	0		No
297	Meghna	Yes	34	Male	3	Islam	Tube Well	Flush - to sewer or tank	Tin	TV Electric Fan Refridgerator Electricity Bank Account	1	1	1	1	1	Secondary	No	0			Wash Wound Consult with village health care worker Consult with animal health worker Seek care at medical facility Seek rabies vaccination Isolate dog for observation	1	0	1	1	0	1	1	1	0	0	0	0		Wash Wound Consult Traditional Healer Consult with village health care worker Consult with animal health worker Seek rabies vaccination Isolate dog for observation	1	1	1	1	0	0	1	1	0	0	0	0		No
298	Meghna	Yes	38	Male	6	Hinduism	Tube Well	Flush - to sewer or tank	Tin	TV Electric Fan Electricity	1	1	0	1	0	No Education	No	0			Wash Wound Consult with village health care worker	1	0	1	0	0	0	0	0	0	0	0	0		Wash Wound Consult Traditional Healer	1	1	0	0	0	0	0	0	0	0	0	0		No
299	Meghna	Yes	30	Male	6	Islam	Tube Well	Flush - to sewer or tank	Tin	TV Electric Fan Refridgerator Electricity	1	1	1	1	0	Secondary	No	0			Wash Wound	1	0	0	0	0	0	0	0	0	0	0	0		Wash Wound	1	0	0	0	0	0	0	0	0	0	0	0		No
300	Meghna	Yes	28	Female	3	Islam	Tube Well	Flush - to sewer or tank	Tin	TV Electric Fan Electricity	1	1	0	1	0	Secondary	No	0			Wash Wound Consult Traditional Healer Consult with village health care worker	1	1	1	0	0	0	0	0	0	0	0	0		Wash Wound Consult with village health care worker Consult with animal health worker	1	0	1	1	0	0	0	0	0	0	0	0		No
301	Meghna	Yes	30	Female	4	Hinduism	Tube Well	Flush - to sewer or tank	Tin	TV Electric Fan Electricity	1	1	0	1	0	No Education	No	0			Wash Wound Consult with animal health worker	1	0	0	1	0	0	0	0	0	0	0	0		Wash Wound Consult with animal health worker	1	0	0	1	0	0	0	0	0	0	0	0		No
302	Meghna	Yes	55	Male	7	Islam	Tube Well	Flush - to sewer or tank	Tin	Electric Fan Electricity	0	1	0	1	0	No Education	No	0			Wash Wound Consult with animal health worker	1	0	0	1	0	0	0	0	0	0	0	0		Wash Wound Consult with animal health worker	1	0	0	1	0	0	0	0	0	0	0	0		No
303	Meghna	Yes	40	Male	4	Islam	Tube Well	Flush - to sewer or tank	Tin	Electric Fan Electricity	0	1	0	1	0	No Education	No	0			Wash Wound Consult with animal health worker	1	0	0	1	0	0	0	0	0	0	0	0		Consult with animal health worker	0	0	0	1	0	0	0	0	0	0	0	0		No
304	Meghna	Yes	40	Male	5	Islam	Tube Well	Flush - to sewer or tank	Tin	Electric Fan Electricity	0	1	0	1	0	No Education	No	0			Wash Wound Consult with animal health worker	1	0	0	1	0	0	0	0	0	0	0	0		Wash Wound Consult with animal health worker	1	0	0	1	0	0	0	0	0	0	0	0		No
305	Meghna	Yes	36	Female	4	Islam	Tube Well	Flush - to sewer or tank	Tin	TV Electric Fan Electricity Bank Account	1	1	0	1	1	No Education	No	0			Wash Wound Consult with animal health worker	1	0	0	1	0	0	0	0	0	0	0	0		Wash Wound Consult with animal health worker	1	0	0	1	0	0	0	0	0	0	0	0		No
306	Meghna	Yes	70	Male	6	Islam	Tube Well	Flush - to sewer or tank	Tin	TV Electric Fan Refridgerator Electricity Bank Account	1	1	1	1	1	No Education	No	0			Consult Traditional Healer Consult with animal health worker	0	1	0	1	0	0	0	0	0	0	0	0		Wash Wound Consult with animal health worker	1	0	0	1	0	0	0	0	0	0	0	0		Yes
307	Meghna	Yes	40	Male	6	Islam	Tube Well	Flush - to sewer or tank	Tin	TV Electric Fan Electricity	1	1	0	1	0	No Education	No	0			Wash Wound Consult with animal health worker	1	0	0	1	0	0	0	0	0	0	0	0		Wash Wound Consult with animal health worker	1	0	0	1	0	0	0	0	0	0	0	0		Yes
308	Meghna	Yes	20	Male	4	Hinduism	Tube Well	Flush - to sewer or tank	Tin	TV Electric Fan Electricity	1	1	0	1	0	Secondary	No	0			Wash Wound Consult with animal health worker	1	0	0	1	0	0	0	0	0	0	0	0		Wash Wound Consult with animal health worker	1	0	0	1	0	0	0	0	0	0	0	0		Yes
309	Meghna	Yes	55	Male	6	Islam	Tube Well	Flush - to sewer or tank	Tin	Electric Fan Electricity	0	1	0	1	0	No Education	No	0			Wash Wound Consult with animal health worker	1	0	0	1	0	0	0	0	0	0	0	0		Wash Wound Consult with animal health worker	1	0	0	1	0	0	0	0	0	0	0	0		Yes
310	Meghna	Yes	36	Male	8	Islam	Tube Well	Flush - to sewer or tank	Tin	TV Electric Fan Electricity	1	1	0	1	0	Secondary	No	0			Wash Wound Consult with animal health worker	1	0	0	1	0	0	0	0	0	0	0	0		Wash Wound Consult with animal health worker	1	0	0	1	0	0	0	0	0	0	0	0		Yes
311	Meghna	Yes	50	Male	6	Islam	Tube Well	Flush - to sewer or tank	Tin	Electric Fan Electricity	0	1	0	1	0	Primary	No	0			Wash Wound	1	0	0	0	0	0	0	0	0	0	0	0		Wash Wound Consult with animal health worker	1	0	0	1	0	0	0	0	0	0	0	0		Yes
312	Meghna	Yes	60	Male	5	Islam	Tube Well	Flush - to sewer or tank	Tin	Electric Fan Electricity	0	1	0	1	0	Secondary	No	0			Wash Wound Consult with animal health worker	1	0	0	1	0	0	0	0	0	0	0	0		Wash Wound Consult with animal health worker	1	0	0	1	0	0	0	0	0	0	0	0		Yes
313	Meghna	Yes	55	Male	3	Islam	Tube Well	Flush - to sewer or tank	Tin	TV Electric Fan Refridgerator Electricity	1	1	1	1	0	Primary	No	0			Wash Wound Seek care at medical facility Seek rabies vaccination	1	0	0	0	0	1	1	0	0	0	0	0		Wash Wound Seek care at medical facility	1	0	0	0	0	1	0	0	0	0	0	0		No
314	Meghna	Yes	28	Male	5	Islam	Tube Well	Flush - to sewer or tank	Tin	TV Electric Fan Refridgerator Electricity	1	1	1	1	0	Secondary	No	0			Wash Wound	1	0	0	0	0	0	0	0	0	0	0	0		Wash Wound Seek care at medical facility	1	0	0	0	0	1	0	0	0	0	0	0		No
315	Meghna	Yes	60	Male	6	Islam	Tube Well	Flush - to sewer or tank	Tin	TV Electric Fan Refridgerator	1	1	1	0	0	Primary	No	0			Wash Wound Seek care at medical facility Seek rabies vaccination	1	0	0	0	0	1	1	0	0	0	0	0		Wash Wound Seek care at medical facility	1	0	0	0	0	1	0	0	0	0	0	0		No
316	Meghna	No	26	Male	6	Islam	Tube Well	Flush - to sewer or tank	Tin	TV Electric Fan Refridgerator	1	1	1	0	0	Secondary	No	0			Wash Wound Seek care at medical facility Seek rabies vaccination	1	0	0	0	0	1	1	0	0	0	0	0		Wash Wound Seek care at medical facility	1	0	0	0	0	1	0	0	0	0	0	0		No
317	Meghna	Yes	50	Male	5	Islam	Tube Well	Flush - to sewer or tank	Tin	TV Electric Fan Refridgerator	1	1	1	0	0	Secondary	No	0			Wash Wound Seek care at medical facility Seek rabies vaccination	1	0	0	0	0	1	1	0	0	0	0	0		Wash Wound Seek care at medical facility	1	0	0	0	0	1	0	0	0	0	0	0		No
318	Meghna	Yes	28	Male	5	Islam	Tube Well	Flush - to sewer or tank	Tin	TV Electric Fan Refridgerator Electricity	1	1	1	1	0	Degree	No	0			Wash Wound Seek care at medical facility Seek rabies vaccination	1	0	0	0	0	1	1	0	0	0	0	0		Wash Wound Seek care at medical facility Seek rabies vaccination	1	0	0	0	0	1	1	0	0	0	0	0		No
319	Meghna	No	22	Male	5	Islam	Tube Well	Flush - to sewer or tank	Tin	TV Electric Fan Refridgerator	1	1	1	0	0	Secondary	No	0			Seek care at medical facility Seek rabies vaccination	0	0	0	0	0	1	1	0	0	0	0	0		Wash Wound Seek care at medical facility Seek rabies vaccination	1	0	0	0	0	1	1	0	0	0	0	0		No
320	Meghna	No	23	Male	4	Islam	Tube Well	Flush - to sewer or tank	Tin	TV Electric Fan Refridgerator	1	1	1	0	0	Secondary	No	0			Wash Wound Seek care at medical facility Seek rabies vaccination	1	0	0	0	0	1	1	0	0	0	0	0		Wash Wound Seek care at medical facility Seek rabies vaccination	1	0	0	0	0	1	1	0	0	0	0	0		No
321	Meghna	No	26	Male	5	Islam	Tube Well	Flush - to sewer or tank	Tin	TV Electric Fan Refridgerator Electricity Bank Account	1	1	1	1	1	Degree	No	0			Consult Traditional Healer Seek care at medical facility Seek rabies vaccination	0	1	0	0	0	1	1	0	0	0	0	0		Wash Wound Seek care at medical facility Seek rabies vaccination	1	0	0	0	0	1	1	0	0	0	0	0		No
322	Meghna	Yes	55	Male	5	Islam	Tube Well	Flush - to sewer or tank	Tin	TV Electric Fan Refridgerator	1	1	1	0	0	Primary	No	0			Wash Wound Seek care at medical facility	1	0	0	0	0	1	0	0	0	0	0	0		Wash Wound Seek care at medical facility	1	0	0	0	0	1	0	0	0	0	0	0		No
323	Meghna	No	25	Female	5	Islam	Tube Well	Flush - to sewer or tank	Tin	TV Electric Fan Refridgerator	1	1	1	0	0	Secondary	No	0			Wash Wound Seek care at medical facility	1	0	0	0	0	1	0	0	0	0	0	0		Wash Wound Seek care at medical facility	1	0	0	0	0	1	0	0	0	0	0	0		No
324	Meghna	Yes	45	Male	6	Islam	Tube Well	Flush - to sewer or tank	Tin	TV Electric Fan Refridgerator	1	1	1	0	0	Secondary	No	0			Wash Wound Seek care at medical facility	1	0	0	0	0	1	0	0	0	0	0	0		Wash Wound Seek care at medical facility	1	0	0	0	0	1	0	0	0	0	0	0		No
325	Meghna	No	24	Male	5	Islam	Tube Well	Flush - to sewer or tank	Tin	TV Electric Fan Refridgerator	1	1	1	0	0	Secondary	No	0			Wash Wound Seek care at medical facility Seek rabies vaccination	1	0	0	0	0	1	1	0	0	0	0	0		Wash Wound Seek care at medical facility	1	0	0	0	0	1	0	0	0	0	0	0		No
326	Meghna	Yes	45	Male	5	Islam	Tube Well	Flush - to sewer or tank	Tin	TV Electric Fan Refridgerator	1	1	1	0	0	Secondary	No	0			Wash Wound Seek care at medical facility Seek rabies vaccination	1	0	0	0	0	1	1	0	0	0	0	0		Wash Wound Seek care at medical facility	1	0	0	0	0	1	0	0	0	0	0	0		No
327	Meghna	Yes	26	Male	6	Islam	Tube Well	Flush - to sewer or tank	Tin	TV Electric Fan Refridgerator	1	1	1	0	0	Secondary	No	0			Wash Wound	1	0	0	0	0	0	0	0	0	0	0	0		Wash Wound	1	0	0	0	0	0	0	0	0	0	0	0		No
328	Meghna	Yes	40	Male	6	Islam	Tube Well	Flush - to sewer or tank	Tin	TV Electric Fan Refridgerator Electricity	1	1	1	1	0	Secondary	No	0			Wash Wound Consult with animal health worker	1	0	0	1	0	0	0	0	0	0	0	0		Consult with animal health worker	0	0	0	1	0	0	0	0	0	0	0	0		Yes
329	Meghna	Yes	35	Male	6	Islam	Tube Well	Flush - to sewer or tank	Tin	TV Electric Fan Refridgerator Electricity	1	1	1	1	0	Secondary	No	0			Wash Wound Consult with animal health worker	1	0	0	1	0	0	0	0	0	0	0	0		Consult with village health care worker	0	0	1	0	0	0	0	0	0	0	0	0		Yes
330	Meghna	Yes	50	Male	6	Islam	Tube Well	Flush - to sewer or tank	Tin	TV Electric Fan Refridgerator Electricity	1	1	1	1	0	Secondary	No	0			Wash Wound Consult with village health care worker	1	0	1	0	0	0	0	0	0	0	0	0		Wash Wound Consult with village health care worker	1	0	1	0	0	0	0	0	0	0	0	0		Yes
331	Meghna	Yes	50	Male	6	Islam	Tube Well	Flush - to sewer or tank	Tin	TV Electric Fan Refridgerator Electricity	1	1	1	1	0	No Education	No	0			Wash Wound Consult with animal health worker	1	0	0	1	0	0	0	0	0	0	0	0		Wash Wound Consult with animal health worker	1	0	0	1	0	0	0	0	0	0	0	0		Yes
332	Meghna	Yes	50	Male	5	Islam	Tube Well	Flush - to sewer or tank	Tin	TV Electric Fan Electricity	1	1	0	1	0	No Education	No	0			Wash Wound Consult with animal health worker	1	0	0	1	0	0	0	0	0	0	0	0		Wash Wound Consult with village health care worker	1	0	1	0	0	0	0	0	0	0	0	0		Yes
333	Meghna	Yes	25	Male	6	Islam	Tube Well	Flush - to sewer or tank	Tin	TV Electric Fan Electricity	1	1	0	1	0	No Education	No	0			Wash Wound Consult with village health care worker	1	0	1	0	0	0	0	0	0	0	0	0		Wash Wound Consult with village health care worker	1	0	1	0	0	0	0	0	0	0	0	0		Yes
334	Meghna	Yes	25	Female	4	Islam	Tube Well	Flush - to sewer or tank	Tin	TV Electric Fan Electricity	1	1	0	1	0	No Education	No	0			Consult Traditional Healer Consult with village health care worker	0	1	1	0	0	0	0	0	0	0	0	0		Wash Wound Consult with animal health worker	1	0	0	1	0	0	0	0	0	0	0	0		Yes
335	Meghna	Yes	28	Female	6	Islam	Tube Well	Flush - to sewer or tank	Tin	TV Electric Fan Refridgerator Electricity	1	1	1	1	0	Secondary	No	0			Wash Wound Consult with animal health worker	1	0	0	1	0	0	0	0	0	0	0	0		Wash Wound Consult with animal health worker	1	0	0	1	0	0	0	0	0	0	0	0		Yes
336	Meghna	Yes	33	Male	6	Islam	Tube Well	Flush - to sewer or tank	Tin	TV Electric Fan Refridgerator Electricity	1	1	1	1	0	Secondary	No	0			Wash Wound Consult with animal health worker	1	0	0	1	0	0	0	0	0	0	0	0		Wash Wound	1	0	0	0	0	0	0	0	0	0	0	0		Yes
337	Meghna	Yes	22	Female	6	Islam	Tube Well	Flush - to sewer or tank	Tin	TV Electric Fan Electricity	1	1	0	1	0	Secondary	No	0			Wash Wound Consult with village health care worker	1	0	1	0	0	0	0	0	0	0	0	0		Wash Wound Consult with animal health worker	1	0	0	1	0	0	0	0	0	0	0	0		Yes
338	Meghna	Yes	75	Male	6	Islam	Tube Well	Flush - to sewer or tank	Tin	TV Electric Fan Electricity	1	1	0	1	0	Secondary	No	0			Wash Wound Consult with animal health worker	1	0	0	1	0	0	0	0	0	0	0	0		Wash Wound Consult with animal health worker	1	0	0	1	0	0	0	0	0	0	0	0		Yes
339	Meghna	Yes	33	Female	6	Islam	Tube Well	Flush - to sewer or tank	Tin	TV Electric Fan Electricity	1	1	0	1	0	Secondary	No	0			Wash Wound Consult with animal health worker	1	0	0	1	0	0	0	0	0	0	0	0		Wash Wound Consult with animal health worker	1	0	0	1	0	0	0	0	0	0	0	0		Yes
340	Meghna	Yes	45	Male	6	Islam	Tube Well	Flush - to sewer or tank	Tin	TV Electric Fan Refridgerator Electricity	1	1	1	1	0	Secondary	No	0			Wash Wound Consult with village health care worker Seek care at medical facility	1	0	1	0	0	1	0	0	0	0	0	0		Wash Wound	1	0	0	0	0	0	0	0	0	0	0	0		Yes
341	Meghna	No	28	Female	3	Islam	Tube Well	Flush - to sewer or tank	Cement	TV Electric Fan Refridgerator Electricity Bank Account	1	1	1	1	1	Degree	No	0			Wash Wound Consult with village health care worker Seek care at medical facility Seek rabies vaccination	1	0	1	0	0	1	1	0	0	0	0	0																Yes
342	Meghna	No	33	Female	6	Islam	Tube Well	Flush - to sewer or tank	Tin	TV Electric Fan Refridgerator Electricity	1	1	1	1	0	Secondary	No	0			Wash Wound Consult with village health care worker	1	0	1	0	0	0	0	0	0	0	0	0																Yes
343	Meghna	No	25	Female	4	Islam	Tube Well	Flush - to sewer or tank	Tin	TV Electric Fan Refridgerator Electricity	1	1	1	1	0	Secondary	No	0			Wash Wound	1	0	0	0	0	0	0	0	0	0	0	0																Yes
344	Meghna	No	24	Female	5	Islam	Tube Well	Flush - to sewer or tank	Cement	TV Electric Fan Refridgerator Electricity	1	1	1	1	0	Secondary	No	0			Wash Wound	1	0	0	0	0	0	0	0	0	0	0	0		Consult with animal health worker	0	0	0	1	0	0	0	0	0	0	0	0		Yes
345	Meghna	Yes	52	Male	5	Islam	Tube Well	Flush - to sewer or tank	Tin	TV Electric Fan Refridgerator Electricity	1	1	1	1	0	Secondary	No	0			Wash Wound	1	0	0	0	0	0	0	0	0	0	0	0		Wash Wound Consult with village health care worker	1	0	1	0	0	0	0	0	0	0	0	0		Yes
346	Meghna	No	25	Female	4	Islam	Tube Well	Flush - to sewer or tank	Tin	TV Electric Fan Refridgerator Electricity	1	1	1	1	0	Primary	No	0			Wash Wound Consult with village health care worker Seek care at medical facility	1	0	1	0	0	1	0	0	0	0	0	0																Yes
347	Meghna	No	40	Female	6	Islam	Tube Well	Flush - to sewer or tank	Brick	TV Electric Fan Refridgerator Electricity Bank Account	1	1	1	1	1	Primary	No	0			Wash Wound	1	0	0	0	0	0	0	0	0	0	0	0		Consult with village health care worker	0	0	1	0	0	0	0	0	0	0	0	0		Yes
348	Meghna	No	26	Female	5	Islam	Tube Well	Flush - to sewer or tank	Tin	TV Electric Fan Refridgerator Electricity	1	1	1	1	0	Secondary	No	0			Wash Wound Consult with village health care worker	1	0	1	0	0	0	0	0	0	0	0	0																Yes
349	Meghna	No	30	Female	6	Islam	Tube Well	Flush - to sewer or tank	Brick	TV Electric Fan Refridgerator Electricity	1	1	1	1	0	Primary	No	0			Wash Wound Consult with village health care worker	1	0	1	0	0	0	0	0	0	0	0	0																Yes
350	Meghna	No	45	Female	4	Islam	Tube Well	Flush - to sewer or tank	Tin	TV Electric Fan Refridgerator Electricity	1	1	1	1	0	No Education	No	0			Wash Wound	1	0	0	0	0	0	0	0	0	0	0	0																Yes
351	Meghna	Yes	35	Male	3	Islam	Tube Well	Flush - to sewer or tank	Tin	TV Electric Fan Refridgerator Electricity	1	1	1	1	0	Secondary	No	0			Wash Wound	1	0	0	0	0	0	0	0	0	0	0	0		Consult with village health care worker	0	0	1	0	0	0	0	0	0	0	0	0		Yes
352	Meghna	No	24	Female	3	Islam	Tube Well	Flush - to sewer or tank	Cement	TV Electric Fan Refridgerator Electricity	1	1	1	1	0	Secondary	No	0			Wash Wound Consult with village health care worker	1	0	1	0	0	0	0	0	0	0	0	0																Yes
353	Meghna	No	30	Female	5	Islam	Tube Well	Flush - to sewer or tank	Tin	TV Electric Fan Refridgerator Electricity	1	1	1	1	0	Secondary	No	0			Wash Wound Consult with village health care worker Seek care at medical facility	1	0	1	0	0	1	0	0	0	0	0	0																Yes
354	Meghna	Yes	48	Male	5	Islam	Tube Well	Flush - to sewer or tank	Tin	TV Electric Fan Refridgerator Electricity	1	1	1	1	0	Secondary	No	0			Wash Wound Consult with village health care worker	1	0	1	0	0	0	0	0	0	0	0	0		Consult with village health care worker	0	0	1	0	0	0	0	0	0	0	0	0		Yes
356	Meghna	Yes	28	Male	3	Islam	Tube Well	Flush - to sewer or tank	Tin	TV Electric Fan Refridgerator Electricity	1	1	1	1	0	Primary	No	0			Seek care at medical facility	0	0	0	0	0	1	0	0	0	0	0	0		Seek care at medical facility Seek rabies vaccination	0	0	0	0	0	1	1	0	0	0	0	0		Yes
357	Meghna	Yes	35	Male	4	Islam	Tube Well	Flush - to sewer or tank	Tin	TV Electric Fan Refridgerator Electricity Bank Account	1	1	1	1	1	Secondary	No	0			Seek rabies vaccination	0	0	0	0	0	0	1	0	0	0	0	0		Seek care at medical facility Seek rabies vaccination	0	0	0	0	0	1	1	0	0	0	0	0		Yes
358	Meghna	Yes	48	Male	5	Islam	Tube Well	Flush - to sewer or tank	Tin	TV Electric Fan Refridgerator Electricity Bank Account	1	1	1	1	1	Primary	No	0			Seek care at medical facility	0	0	0	0	0	1	0	0	0	0	0	0		Seek care at medical facility Seek rabies vaccination	0	0	0	0	0	1	1	0	0	0	0	0		Yes
359	Meghna	No	24	Male	5	Hinduism	Tube Well	Flush - to sewer or tank	Cement	TV Electric Fan Refridgerator Electricity Bank Account	1	1	1	1	1	Secondary	No	0			Consult with village health care worker Seek care at medical facility	0	0	1	0	0	1	0	0	0	0	0	0		Wash Wound Seek rabies vaccination	1	0	0	0	0	0	1	0	0	0	0	0		Yes
360	Meghna	Yes	54	Male	6	Islam	Tube Well	Flush - to sewer or tank	Tin	TV Electric Fan Refridgerator Electricity Bank Account	1	1	1	1	1	No Education	No	0			Consult Traditional Healer Seek care at medical facility	0	1	0	0	0	1	0	0	0	0	0	0		Seek care at medical facility Seek rabies vaccination	0	0	0	0	0	1	1	0	0	0	0	0		Yes
361	Meghna	No	20	Male	4	Islam	Tube Well	Flush - to sewer or tank	Cement	TV Electric Fan Refridgerator Electricity Bank Account	1	1	1	1	1	Secondary	No	0			Seek care at medical facility	0	0	0	0	0	1	0	0	0	0	0	0		Seek care at medical facility Seek rabies vaccination	0	0	0	0	0	1	1	0	0	0	0	0
362	Meghna	Yes	44	Male	5	Islam	Tube Well	Flush - to sewer or tank	Cement	TV Electric Fan Refridgerator Electricity Bank Account	1	1	1	1	1	Secondary	No	0			Seek care at medical facility	0	0	0	0	0	1	0	0	0	0	0	0		Wash Wound Seek care at medical facility Seek rabies vaccination	1	0	0	0	0	1	1	0	0	0	0	0		Yes
363	Meghna	Yes	48	Male	6	Islam	Tube Well	Flush - to sewer or tank	Tin	TV Electric Fan Refridgerator Electricity Bank Account	1	1	1	1	1	Secondary	No	0			Seek care at medical facility	0	0	0	0	0	1	0	0	0	0	0	0		Seek care at medical facility Seek rabies vaccination	0	0	0	0	0	1	1	0	0	0	0	0		Yes
364	Meghna	No	22	Male	4	Islam	Tube Well	Flush - to sewer or tank	Cement	TV Electric Fan Refridgerator Electricity Bank Account	1	1	1	1	1	Secondary	No	0			Seek care at medical facility	0	0	0	0	0	1	0	0	0	0	0	0		Seek care at medical facility Seek rabies vaccination	0	0	0	0	0	1	1	0	0	0	0	0		Yes
365	Meghna	Yes	60	Male	6	Islam	Tube Well	Flush - to sewer or tank	Tin	TV Electric Fan Refridgerator Electricity	1	1	1	1	0	Primary	No	0			Consult Traditional Healer Seek care at medical facility	0	1	0	0	0	1	0	0	0	0	0	0		Seek care at medical facility	0	0	0	0	0	1	0	0	0	0	0	0		Yes
366	Meghna	No	22	Male	5	Islam	Tube Well	Flush - to sewer or tank	Cement	TV Electric Fan Refridgerator Electricity Bank Account	1	1	1	1	1	Secondary	No	0			Seek care at medical facility	0	0	0	0	0	1	0	0	0	0	0	0		Seek care at medical facility Seek rabies vaccination	0	0	0	0	0	1	1	0	0	0	0	0		Yes
367	Meghna	Yes	52	Male	4	Islam	Tube Well	Flush - to sewer or tank	Tin	TV Electric Fan Electricity	1	1	0	1	0	Primary	No	0			Seek care at medical facility	0	0	0	0	0	1	0	0	0	0	0	0		Seek care at medical facility Seek rabies vaccination	0	0	0	0	0	1	1	0	0	0	0	0
368	Meghna	Yes	60	Male	6	Islam	Tube Well	Flush - to sewer or tank	Tin	TV Electric Fan Electricity	1	1	0	1	0	No Education	No	0			Seek care at medical facility	0	0	0	0	0	1	0	0	0	0	0	0		Wash Wound Consult with village health care worker Seek rabies vaccination	1	0	1	0	0	0	1	0	0	0	0	0
369	Meghna	Yes	45	Male	4	Hinduism	Tube Well	Flush - to sewer or tank	Tin	TV Electric Fan Electricity	1	1	0	1	0	Primary	No	0			Seek care at medical facility	0	0	0	0	0	1	0	0	0	0	0	0		Seek care at medical facility Seek rabies vaccination	0	0	0	0	0	1	1	0	0	0	0	0		Yes
370	Meghna	Yes	38	Male	3	Islam	Tube Well	Flush - to sewer or tank	Tin	TV Electric Fan Refridgerator Electricity Bank Account	1	1	1	1	1	Secondary	No	0			Seek care at medical facility Seek rabies vaccination	0	0	0	0	0	1	1	0	0	0	0	0		Wash Wound Consult with village health care worker Seek rabies vaccination	1	0	1	0	0	0	1	0	0	0	0	0		Yes
372	Meghna	Yes	50	Male	7	Islam	Tube Well	Flush - to sewer or tank	Tin	TV Electric Fan Refridgerator Electricity Bank Account	1	1	1	1	1	Secondary	No	0			Wash Wound Consult with animal health worker	1	0	0	1	0	0	0	0	0	0	0	0		Wash Wound Consult with animal health worker	1	0	0	1	0	0	0	0	0	0	0	0		Yes
373	Meghna	Yes	35	Male	5	Islam	Tube Well	Flush - to sewer or tank	Tin	TV Electric Fan Refridgerator Electricity Bank Account	1	1	1	1	1	Secondary	No	0			Wash Wound Consult with animal health worker	1	0	0	1	0	0	0	0	0	0	0	0		Wash Wound Consult with animal health worker	1	0	0	1	0	0	0	0	0	0	0	0		Yes
374	Meghna	Yes	30	Female	5	Islam	Tube Well	Flush - to sewer or tank	Tin	TV Electric Fan Refridgerator Electricity Bank Account	1	1	1	1	1	Secondary	No	0			Consult with animal health worker	0	0	0	1	0	0	0	0	0	0	0	0		Wash Wound Consult with animal health worker	1	0	0	1	0	0	0	0	0	0	0	0		Yes
375	Meghna	Yes	22	Male	6	Islam	Tube Well	Flush - to sewer or tank	Tin	TV Electric Fan Refridgerator Electricity Bank Account	1	1	1	1	1	Secondary	No	0			Wash Wound Consult with animal health worker	1	0	0	1	0	0	0	0	0	0	0	0		Wash Wound Consult with animal health worker	1	0	0	1	0	0	0	0	0	0	0	0		Yes
376	Meghna	Yes	30	Female	4	Islam	Tube Well	Flush - to sewer or tank	Tin	TV Electric Fan Refridgerator Electricity Bank Account	1	1	1	1	1	Primary	No	0			Decline to answer	0	0	0	0	0	0	0	0	0	0	0	1		Nothing	0	0	0	0	0	0	0	0	0	1	0	0		Yes
377	Meghna	Yes	40	Male	5	Islam	Tube Well	Flush - to sewer or tank	Tin	TV Electric Fan Refridgerator Electricity Bank Account	1	1	1	1	1	Primary	No	0			Consult Traditional Healer Consult with animal health worker	0	1	0	1	0	0	0	0	0	0	0	0		Wash Wound Consult with animal health worker	1	0	0	1	0	0	0	0	0	0	0	0		Yes
378	Meghna	Yes	24	Male	6	Islam	Tube Well	Flush - to sewer or tank	Tin	TV Electric Fan Refridgerator Electricity Bank Account	1	1	1	1	1	Secondary	No	0			Wash Wound Consult with animal health worker	1	0	0	1	0	0	0	0	0	0	0	0		Wash Wound Consult with animal health worker	1	0	0	1	0	0	0	0	0	0	0	0		Yes
379	Meghna	Yes	50	Male	6	Islam	Tube Well	Flush - to sewer or tank	Tin	TV Electric Fan Refridgerator Electricity Bank Account	1	1	1	1	1	Secondary	No	0			Consult with animal health worker	0	0	0	1	0	0	0	0	0	0	0	0		Wash Wound Consult with animal health worker	1	0	0	1	0	0	0	0	0	0	0	0		Yes
380	Meghna	Yes	75	Male	9	Islam	Tube Well	Flush - to sewer or tank	Tin	TV Electric Fan Refridgerator Electricity Bank Account	1	1	1	1	1	Secondary	No	0			Wash Wound Consult with animal health worker	1	0	0	1	0	0	0	0	0	0	0	0		Wash Wound Consult with animal health worker	1	0	0	1	0	0	0	0	0	0	0	0		Yes
381	Meghna	Yes	26	Male	5	Islam	Tube Well	Flush - to sewer or tank	Tin	TV Electric Fan Refridgerator Electricity	1	1	1	1	0	Secondary	No	0			Wash Wound Consult with animal health worker	1	0	0	1	0	0	0	0	0	0	0	0		Wash Wound Consult with animal health worker	1	0	0	1	0	0	0	0	0	0	0	0		Yes
382	Meghna	Yes	60	Male	8	Islam	Tube Well	Flush - to sewer or tank	Tin	TV Electric Fan Refridgerator Electricity Bank Account	1	1	1	1	1	Secondary	No	0			Wash Wound Consult with animal health worker	1	0	0	1	0	0	0	0	0	0	0	0		Wash Wound Consult with animal health worker	1	0	0	1	0	0	0	0	0	0	0	0		Yes
383	Meghna	Yes	70	Male	9	Islam	Tube Well	Flush - to sewer or tank	Tin	TV Electric Fan Refridgerator Electricity Bank Account	1	1	1	1	1	Secondary	No	0			Wash Wound Consult with animal health worker	1	0	0	1	0	0	0	0	0	0	0	0		Wash Wound Consult with animal health worker	1	0	0	1	0	0	0	0	0	0	0	0		Yes
384	Meghna	Yes	28	Female	8	Islam	Tube Well	Flush - to sewer or tank	Tin	TV Electric Fan Refridgerator Electricity Bank Account	1	1	1	1	1	Secondary	No	0			Nothing	0	0	0	0	0	0	0	0	0	1	0	0		Consult with animal health worker	0	0	0	1	0	0	0	0	0	0	0	0		Yes
385	Meghna	Yes	50	Male	5	Islam	Tube Well	Flush - to sewer or tank	Tin	TV Electric Fan Refridgerator Electricity Bank Account	1	1	1	1	1	Secondary	No	0			Consult with animal health worker	0	0	0	1	0	0	0	0	0	0	0	0		Consult with animal health worker	0	0	0	1	0	0	0	0	0	0	0	0		Yes
386	Meghna	Yes	50	Male	3	Islam	Tube Well	Flush - to sewer or tank	Tin	TV Electric Fan Electricity	1	1	0	1	0	Secondary	No	0			Wash Wound Consult with village health care worker	1	0	1	0	0	0	0	0	0	0	0	0		Wash Wound Consult with village health care worker	1	0	1	0	0	0	0	0	0	0	0	0		Yes
387	Meghna	Yes	50	Male	5	Islam	Tube Well	Flush - to sewer or tank	Tin	TV Electric Fan Electricity	1	1	0	1	0	Secondary	No	0			Wash Wound Consult with village health care worker	1	0	1	0	0	0	0	0	0	0	0	0		Wash Wound Consult with village health care worker	1	0	1	0	0	0	0	0	0	0	0	0		Yes
388	Meghna	Yes	33	Female	5	Islam	Tube Well	Flush - to sewer or tank	Tin	TV Electric Fan Electricity	1	1	0	1	0	Primary	No	0			Wash Wound Consult with village health care worker	1	0	1	0	0	0	0	0	0	0	0	0		Wash Wound Consult with village health care worker	1	0	1	0	0	0	0	0	0	0	0	0		Yes
389	Meghna	Yes	33	Female	4	Islam	Tube Well	Flush - to sewer or tank	Tin	TV Electric Fan Electricity	1	1	0	1	0	Secondary	No	0			Wash Wound Consult with village health care worker	1	0	1	0	0	0	0	0	0	0	0	0		Wash Wound Consult with village health care worker	1	0	1	0	0	0	0	0	0	0	0	0		Yes
390	Meghna	Yes	33	Male	6	Islam	Tube Well	Flush - to sewer or tank	Tin	TV Electric Fan Refridgerator Electricity	1	1	1	1	0	Secondary	No	0			Wash Wound Consult with village health care worker	1	0	1	0	0	0	0	0	0	0	0	0		Wash Wound Consult with village health care worker	1	0	1	0	0	0	0	0	0	0	0	0		Yes
391	Meghna	Yes	50	Male	6	Islam	Tube Well	Flush - to sewer or tank	Tin	TV Electric Fan Electricity	1	1	0	1	0	Secondary	No	0			Wash Wound Consult with village health care worker	1	0	1	0	0	0	0	0	0	0	0	0		Consult with village health care worker	0	0	1	0	0	0	0	0	0	0	0	0		Yes
392	Meghna	Yes	50	Male	6	Islam	Tube Well	Flush - to sewer or tank	Tin	TV Electric Fan Electricity	1	1	0	1	0	Secondary	No	0			Wash Wound Consult with village health care worker	1	0	1	0	0	0	0	0	0	0	0	0		Wash Wound Consult with village health care worker	1	0	1	0	0	0	0	0	0	0	0	0		Yes
393	Meghna	Yes	35	Female	5	Islam	Tube Well	Flush - to sewer or tank	Tin	TV Electric Fan Electricity	1	1	0	1	0	Secondary	No	0			Consult with village health care worker	0	0	1	0	0	0	0	0	0	0	0	0		Consult with village health care worker	0	0	1	0	0	0	0	0	0	0	0	0		Yes
394	Meghna	Yes	37	Male	3	Islam	Tube Well	Flush - to sewer or tank	Cement	TV Electric Fan Refridgerator Electricity Bank Account	1	1	1	1	1	Masters and Above	No	0			Wash Wound Consult with village health care worker	1	0	1	0	0	0	0	0	0	0	0	0		Wash Wound Consult with village health care worker	1	0	1	0	0	0	0	0	0	0	0	0		Yes
395	Meghna	Yes	33	Male	4	Islam	Tube Well	Flush - to sewer or tank	Tin	TV Electric Fan Refridgerator Electricity Bank Account	1	1	1	1	1	Secondary	No	0			Wash Wound Consult with village health care worker	1	0	1	0	0	0	0	0	0	0	0	0		Wash Wound Consult with village health care worker	1	0	1	0	0	0	0	0	0	0	0	0		Yes
396	Meghna	Yes	33	Male	5	Islam	Tube Well	Flush - to sewer or tank	Tin	TV Electric Fan Electricity	1	1	0	1	0	Primary	No	0			Wash Wound Consult with village health care worker	1	0	1	0	0	0	0	0	0	0	0	0		Wash Wound Consult with village health care worker	1	0	1	0	0	0	0	0	0	0	0	0		Yes
397	Meghna	Yes	33	Male	3	Islam	Tube Well	Flush - to sewer or tank	Tin	TV Electric Fan Refridgerator Electricity Bank Account	1	1	1	1	1	Secondary	No	0			Wash Wound Consult with village health care worker	1	0	1	0	0	0	0	0	0	0	0	0		Wash Wound Consult with village health care worker	1	0	1	0	0	0	0	0	0	0	0	0		Yes
398	Meghna	Yes	33	Female	6	Islam	Tube Well	Flush - to sewer or tank	Tin	TV Electric Fan Electricity	1	1	0	1	0	Secondary	No	0			Wash Wound Consult with village health care worker	1	0	1	0	0	0	0	0	0	0	0	0		Wash Wound Consult with village health care worker	1	0	1	0	0	0	0	0	0	0	0	0		Yes
399	Meghna	Yes	50	Female	6	Islam	Tube Well	Flush - to sewer or tank	Tin	TV Electric Fan Refridgerator Electricity	1	1	1	1	0	Secondary	No	0			Wash Wound Consult with village health care worker	1	0	1	0	0	0	0	0	0	0	0	0		Wash Wound Consult with village health care worker	1	0	1	0	0	0	0	0	0	0	0	0		Yes
400	Meghna	Yes	30	Male	6	Islam	Tube Well	Flush - to sewer or tank	Tin	TV Electric Fan Refridgerator Electricity	1	1	1	1	0	Secondary	No	0			Wash Wound Consult with village health care worker	1	0	1	0	0	0	0	0	0	0	0	0		Wash Wound Consult with village health care worker	1	0	1	0	0	0	0	0	0	0	0	0		Yes
402	Meghna	Yes	42	Male	7	Islam	Tube Well	Pit Latrine	Tin	TV Electric Fan Refridgerator Electricity	1	1	1	1	0	Primary	No	0			Consult with village health care worker	0	0	1	0	0	0	0	0	0	0	0	0		Wash Wound	1	0	0	0	0	0	0	0	0	0	0	0		No
403	Meghna	Yes	26	Male	3	Islam	Tube Well	Pit Latrine	Tin	TV Electric Fan Electricity	1	1	0	1	0	Primary	No	0			Kill the dog	0	0	0	0	0	0	0	0	1	0	0	0		Wash Wound	1	0	0	0	0	0	0	0	0	0	0	0		No
404	Meghna	Yes	35	Male	4	Islam	Tube Well	Pit Latrine	Tin	TV Electric Fan Refridgerator Electricity	1	1	1	1	0	Secondary	No	0			Consult with village health care worker	0	0	1	0	0	0	0	0	0	0	0	0		Consult with village health care worker	0	0	1	0	0	0	0	0	0	0	0	0		No
405	Meghna	No	52	Male	6	Islam	Tube Well	Pit Latrine	Tin	TV Electric Fan Refridgerator Electricity	1	1	1	1	0	No Education	No	0			Wash Wound	1	0	0	0	0	0	0	0	0	0	0	0		Wash Wound	1	0	0	0	0	0	0	0	0	0	0	0		No
406	Meghna	Yes	31	Male	3	Islam	Tube Well	Pit Latrine	Tin	TV Electric Fan Electricity	1	1	0	1	0	Primary	No	0			Wash Wound	1	0	0	0	0	0	0	0	0	0	0	0		Wash Wound	1	0	0	0	0	0	0	0	0	0	0	0		No
407	Meghna	Yes	25	Male	3	Islam	Tube Well	Pit Latrine	Tin	TV Electric Fan Electricity	1	1	0	1	0	Secondary	No	0			Wash Wound	1	0	0	0	0	0	0	0	0	0	0	0		Wash Wound	1	0	0	0	0	0	0	0	0	0	0	0		No
408	Meghna	Yes	33	Male	4	Islam	Tube Well	Pit Latrine	Tin	TV Electric Fan Electricity	1	1	0	1	0	Primary	No	0			Wash Wound	1	0	0	0	0	0	0	0	0	0	0	0		Wash Wound	1	0	0	0	0	0	0	0	0	0	0	0		No
409	Meghna	Yes	45	Male	4	Islam	Tube Well	Pit Latrine	Tin	TV Electric Fan Refridgerator Electricity	1	1	1	1	0	Secondary	No	0			Wash Wound	1	0	0	0	0	0	0	0	0	0	0	0		Wash Wound	1	0	0	0	0	0	0	0	0	0	0	0		No
410	Meghna	Yes	60	Male	7	Islam	Tube Well	Pit Latrine	Tin	TV Electric Fan Electricity	1	1	0	1	0	Primary	No	0			Wash Wound	1	0	0	0	0	0	0	0	0	0	0	0		Wash Wound	1	0	0	0	0	0	0	0	0	0	0	0		No
411	Meghna	Yes	32	Male	4	Islam	Tube Well	Pit Latrine	Tin	TV Electric Fan Electricity	1	1	0	1	0	Secondary	No	0			Wash Wound	1	0	0	0	0	0	0	0	0	0	0	0		Wash Wound	1	0	0	0	0	0	0	0	0	0	0	0		No
412	Meghna	Yes	28	Male	3	Islam	Tube Well	Pit Latrine	Tin	TV Electric Fan Electricity	1	1	0	1	0	Secondary	No	0			Wash Wound	1	0	0	0	0	0	0	0	0	0	0	0		Wash Wound	1	0	0	0	0	0	0	0	0	0	0	0		No
413	Meghna	Yes	32	Female	4	Islam	Tube Well	Pit Latrine	Tin	TV Electric Fan Refridgerator Electricity	1	1	1	1	0	Secondary	No	0			Wash Wound	1	0	0	0	0	0	0	0	0	0	0	0		Wash Wound	1	0	0	0	0	0	0	0	0	0	0	0		No
414	Meghna	Yes	25	Male	3	Islam	Tube Well	Pit Latrine	Tin	TV Electric Fan Electricity	1	1	0	1	0	Secondary	No	0			Wash Wound	1	0	0	0	0	0	0	0	0	0	0	0		Wash Wound	1	0	0	0	0	0	0	0	0	0	0	0		No
415	Meghna	Yes	45	Male	4	Islam	Tube Well	Pit Latrine	Tin	TV Electric Fan Refridgerator Electricity	1	1	1	1	0	Secondary	No	0			Wash Wound	1	0	0	0	0	0	0	0	0	0	0	0		Wash Wound	1	0	0	0	0	0	0	0	0	0	0	0		No
416	Meghna	Yes	32	Male	4	Islam	Tube Well	Pit Latrine	Tin	TV Electric Fan Refridgerator Electricity	1	1	1	1	0	Secondary	No	0			Wash Wound	1	0	0	0	0	0	0	0	0	0	0	0		Wash Wound	1	0	0	0	0	0	0	0	0	0	0	0		No
417	Meghna	Yes	38	Male	5	Islam	Tube Well	Pit Latrine	Tin	TV Electric Fan Refridgerator Electricity	1	1	1	1	0	Primary	No	0			Wash Wound	1	0	0	0	0	0	0	0	0	0	0	0		Wash Wound	1	0	0	0	0	0	0	0	0	0	0	0		No
418	Meghna	Yes	43	Male	5	Islam	Tube Well	Pit Latrine	Tin	TV Electric Fan Refridgerator Electricity	1	1	1	1	0	Primary	No	0			Wash Wound	1	0	0	0	0	0	0	0	0	0	0	0		Wash Wound	1	0	0	0	0	0	0	0	0	0	0	0		No
419	Meghna	Yes	27	Male	4	Islam	Tube Well	Pit Latrine	Tin	TV Electric Fan Refridgerator Electricity	1	1	1	1	0	No Education	No	0			Wash Wound	1	0	0	0	0	0	0	0	0	0	0	0		Wash Wound	1	0	0	0	0	0	0	0	0	0	0	0		No
420	Meghna	Yes	42	Male	5	Islam	Tube Well	Pit Latrine	Tin	TV Electric Fan Refridgerator Electricity	1	1	1	1	0	Secondary	No	0			Wash Wound	1	0	0	0	0	0	0	0	0	0	0	0		Wash Wound	1	0	0	0	0	0	0	0	0	0	0	0		No
421	Meghna	Yes	35	Male	4	Islam	Tube Well	Pit Latrine	Tin	Electric Fan Refridgerator Electricity	0	1	1	1	0	Secondary	No	0			Wash Wound	1	0	0	0	0	0	0	0	0	0	0	0		Wash Wound Consult with village health care worker Seek rabies vaccination	1	0	1	0	0	0	1	0	0	0	0	0		No
422	Meghna	Yes	41	Female	3	Islam	Tube Well	Pit Latrine	Tin	TV Electric Fan Electricity	1	1	0	1	0	No Education	No	0			Wash Wound Consult with animal health worker Seek care at medical facility Seek rabies vaccination	1	0	0	1	0	1	1	0	0	0	0	0		Wash Wound Seek care at medical facility Isolate dog for observation	1	0	0	0	0	1	0	1	0	0	0	0		No
423	Meghna	Yes	48	Male	5	Islam	Tube Well	Pit Latrine	Tin	Electric Fan Refridgerator Electricity	0	1	1	1	0	No Education	No	0			Wash Wound Consult with animal health worker Seek care at medical facility Seek rabies vaccination	1	0	0	1	0	1	1	0	0	0	0	0		Consult with animal health worker Seek rabies vaccination Isolate dog for observation	0	0	0	1	0	0	1	1	0	0	0	0		No
424	Meghna	Yes	39	Male	4	Islam	Tube Well	Pit Latrine	Tin	TV Electric Fan Electricity	1	1	0	1	0	Secondary	No	0			Wash Wound	1	0	0	0	0	0	0	0	0	0	0	0		Wash Wound Consult with animal health worker Seek care at medical facility	1	0	0	1	0	1	0	0	0	0	0	0		No
425	Meghna	Yes	56	Male	6	Islam	Tube Well	Pit Latrine	Cement	Electric Fan Refridgerator Electricity Bank Account	0	1	1	1	1	Masters and Above	No	0			Wash Wound Consult with animal health worker Seek care at medical facility Seek rabies vaccination	1	0	0	1	0	1	1	0	0	0	0	0		Wash Wound Consult with village health care worker Consult with animal health worker Isolate dog for observation	1	0	1	1	0	0	0	1	0	0	0	0		No
426	Meghna	Yes	43	Male	5	Islam	Tube Well	Pit Latrine	Cement	TV Electric Fan Refridgerator Electricity	1	1	1	1	0	Secondary	No	0			Wash Wound Consult with animal health worker Isolate dog for observation	1	0	0	1	0	0	0	1	0	0	0	0		Wash Wound Consult with animal health worker Isolate dog for observation Kill the dog	1	0	0	1	0	0	0	1	1	0	0	0		No
428	Meghna	Yes	29	Male	4	Islam	Tube Well	Pit Latrine	Cement	TV Electric Fan Electricity	1	1	0	1	0	Secondary	No	0			Wash Wound Consult with animal health worker	1	0	0	1	0	0	0	0	0	0	0	0		Wash Wound Seek care at medical facility Kill the dog	1	0	0	0	0	1	0	0	1	0	0	0		No
429	Meghna	Yes	46	Male	6	Islam	Tube Well	Pit Latrine	Cement	TV Electric Fan Electricity	1	1	0	1	0	Secondary	No	0			Wash Wound Consult with animal health worker Kill the dog	1	0	0	1	0	0	0	0	1	0	0	0		Wash Wound Consult with village health care worker Isolate dog for observation	1	0	1	0	0	0	0	1	0	0	0	0		No
430	Meghna	Yes	42	Male	3	Islam	Tube Well	Pit Latrine	Cement	TV Electric Fan Electricity	1	1	0	1	0	Primary	No	0			Wash Wound Consult with animal health worker	1	0	0	1	0	0	0	0	0	0	0	0		Wash Wound Consult with animal health worker Isolate dog for observation	1	0	0	1	0	0	0	1	0	0	0	0		No
442	Meghna	No	32	Female	6	Islam	Tube Well	Flush - to sewer or tank	Tin	TV Electric Fan Electricity	1	1	0	1	0	No Education	No	0			Consult with village health care worker	0	0	1	0	0	0	0	0	0	0	0	0		Consult with village health care worker Contact police	0	0	1	0	1	0	0	0	0	0	0	0		Yes
443	Meghna	Yes	21	Male	6	Islam	Tube Well	Flush - to sewer or tank	Cement	TV Electric Fan Refridgerator Electricity	1	1	1	1	0	Primary	No	0			Consult Traditional Healer	0	1	0	0	0	0	0	0	0	0	0	0		Seek rabies vaccination	0	0	0	0	0	0	1	0	0	0	0	0		Yes
444	Meghna	Yes	45	Male	8	Hinduism	Tube Well	Flush - to sewer or tank	Tin	TV Electric Fan Electricity	1	1	0	1	0	Primary	No	0			Wash Wound	1	0	0	0	0	0	0	0	0	0	0	0																No
445	Meghna	Yes	46	Male	7	Islam	Tube Well	Flush - to sewer or tank	Tin	TV Electric Fan Refridgerator Electricity Bank Account	1	1	1	1	1	Secondary	No	0			Wash Wound Seek rabies vaccination	1	0	0	0	0	0	1	0	0	0	0	0		Wash Wound Consult with village health care worker Seek care at medical facility Seek rabies vaccination	1	0	1	0	0	1	1	0	0	0	0	0		Yes
446	Meghna	No	23	Male	8	Hinduism	Tube Well	Flush - to sewer or tank	Tin	TV Electric Fan Refridgerator Electricity	1	1	1	1	0	No Education	No	0			Wash Wound	1	0	0	0	0	0	0	0	0	0	0	0		Wash Wound	1	0	0	0	0	0	0	0	0	0	0	0		No
447	Meghna	Yes	35	Female	4	Islam	Tube Well	Flush - to sewer or tank	Tin	TV Electric Fan Refridgerator Electricity Bank Account	1	1	1	1	1	Secondary	No	0			Consult with animal health worker Seek care at medical facility Seek rabies vaccination	0	0	0	1	0	1	1	0	0	0	0	0		Consult Traditional Healer Seek rabies vaccination	0	1	0	0	0	0	1	0	0	0	0	0		No
448	Meghna	No	21	Female	6	Islam	Tube Well	Flush - to sewer or tank	Tin	TV Electric Fan Refridgerator Electricity	1	1	1	1	0	Secondary	No	0			Decline to answer	0	0	0	0	0	0	0	0	0	0	0	1		Decline to answer	0	0	0	0	0	0	0	0	0	0	0	1		Yes
449	Meghna	Yes	56	Male	7	Islam	Tube Well	Flush - to sewer or tank	Tin	TV Electric Fan Refridgerator Electricity	1	1	1	1	0	Primary	No	0			Wash Wound	1	0	0	0	0	0	0	0	0	0	0	0		Isolate dog for observation	0	0	0	0	0	0	0	1	0	0	0	0		No
450	Meghna	No	40	Female	6	Hinduism	Tube Well	Flush - to sewer or tank	Cement	TV Electric Fan Refridgerator Electricity Bank Account	1	1	1	1	1	Secondary	No	0			Consult with village health care worker Consult with animal health worker	0	0	1	1	0	0	0	0	0	0	0	0		Consult with village health care worker Consult with animal health worker	0	0	1	1	0	0	0	0	0	0	0	0		No
451	Meghna	No	26	Female	5	Islam	Tube Well	Flush - to sewer or tank	Tin	TV Electric Fan Refridgerator Electricity	1	1	1	1	0	Secondary	No	0			Decline to answer	0	0	0	0	0	0	0	0	0	0	0	1		Decline to answer	0	0	0	0	0	0	0	0	0	0	0	1		Yes
452	Meghna	Yes	35	Male	5	Islam	Tube Well	Flush - to sewer or tank	Tin	TV Electric Fan Electricity	1	1	0	1	0	Masters and Above	No	0			Wash Wound Consult with village health care worker	1	0	1	0	0	0	0	0	0	0	0	0		Consult with animal health worker	0	0	0	1	0	0	0	0	0	0	0	0		No
453	Meghna	Yes	42	Male	5	Islam		Flush - to open latrine	Tin	TV Electric Fan Refridgerator Electricity Bank Account	1	1	1	1	1	Degree	No	0			Consult Traditional Healer Consult with village health care worker	0	1	1	0	0	0	0	0	0	0	0	0		Consult with village health care worker	0	0	1	0	0	0	0	0	0	0	0	0		No
454	Meghna	No	23	Male	5	Islam	Tube Well	Flush - to sewer or tank	Cement	TV Electric Fan Refridgerator Electricity Bank Account	1	1	1	1	1	Secondary	No	0			Decline to answer	0	0	0	0	0	0	0	0	0	0	0	1		Decline to answer	0	0	0	0	0	0	0	0	0	0	0	1		Yes
455	Meghna	No	32	Male	3	Islam	Tube Well	Flush - to sewer or tank	Cement	TV Electric Fan Refridgerator Electricity Bank Account	1	1	1	1	1	Secondary	No	0			Consult with village health care worker	0	0	1	0	0	0	0	0	0	0	0	0																No
456	Meghna	Yes	29	Female	7	Islam	Tube Well	Flush - to sewer or tank	Cement	TV Electric Fan Refridgerator Electricity	1	1	1	1	0	Secondary	No	0			Decline to answer	0	0	0	0	0	0	0	0	0	0	0	1		Decline to answer	0	0	0	0	0	0	0	0	0	0	0	1		Yes
457	Meghna	No	24	Male	9	Islam	Tube Well	Flush - to sewer or tank	Cement	TV Electric Fan Refridgerator Electricity	1	1	1	1	0	Secondary	No	0			Wash Wound	1	0	0	0	0	0	0	0	0	0	0	0		Consult with village health care worker	0	0	1	0	0	0	0	0	0	0	0	0		Yes
458	Meghna	Yes	26	Female	5	Islam	Tube Well	Flush - to open latrine	Tin	TV Electric Fan Bank Account	1	1	0	0	1	Primary	No	0			Consult Traditional Healer Consult with village health care worker	0	1	1	0	0	0	0	0	0	0	0	0		Consult with village health care worker	0	0	1	0	0	0	0	0	0	0	0	0		No
459	Meghna	Yes	27	Female	5	Islam	Tube Well	Flush - to open latrine	Tin	TV Electric Fan Refridgerator Electricity Bank Account	1	1	1	1	1	Primary	No	0			Consult with village health care worker	0	0	1	0	0	0	0	0	0	0	0	0		Consult with village health care worker	0	0	1	0	0	0	0	0	0	0	0	0		No
460	Meghna	No	28	Female	4	Islam	Tube Well	Flush - to sewer or tank	Tin	TV Electric Fan Electricity	1	1	0	1	0	No Education	No	0			Wash Wound	1	0	0	0	0	0	0	0	0	0	0	0																No
461	Meghna	Yes	53	Female	5	Islam	Tube Well	Flush - to open latrine	Tin	TV Electric Fan Refridgerator Electricity	1	1	1	1	0	No Education	No	0			Consult with village health care worker	0	0	1	0	0	0	0	0	0	0	0	0		Decline to answer	0	0	0	0	0	0	0	0	0	0	0	1		No
462	Meghna	No	20	Male	5	Islam	Tube Well	Flush - to sewer or tank	Cement	TV Electric Fan Refridgerator Electricity Bank Account	1	1	1	1	1	Secondary	No	0			Wash Wound	1	0	0	0	0	0	0	0	0	0	0	0		Wash Wound Consult with village health care worker Consult with animal health worker Seek rabies vaccination	1	0	1	1	0	0	1	0	0	0	0	0		Yes
463	Meghna	Yes	24	Female	4	Islam	Tube Well	Flush - to open latrine	Tin	TV Electric Fan Electricity	1	1	0	1	0	Primary	No	0			Consult with animal health worker	0	0	0	1	0	0	0	0	0	0	0	0																No
464	Meghna	Yes	43	Male	6	Islam	Tube Well	Flush - to sewer or tank	Cement	TV Electric Fan Refridgerator Electricity	1	1	1	1	0	Secondary	No	0			Wash Wound Consult with village health care worker Seek rabies vaccination	1	0	1	0	0	0	1	0	0	0	0	0		Decline to answer	0	0	0	0	0	0	0	0	0	0	0	1		Yes
465	Meghna	Yes	35	Male	5	Islam	Tube Well	Flush - to sewer or tank	Cement	TV Electric Fan Refridgerator Electricity	1	1	1	1	0	Secondary	No	0			Consult with animal health worker	0	0	0	1	0	0	0	0	0	0	0	0																No
466	Meghna	Yes	26	Female	5	Islam	Tube Well	Flush - to open latrine	Tin	TV Electric Fan Refridgerator Electricity	1	1	1	1	0	Primary	No	0			Consult with village health care worker	0	0	1	0	0	0	0	0	0	0	0	0		Consult with village health care worker	0	0	1	0	0	0	0	0	0	0	0	0		No
467	Meghna	Yes	58	Male	6	Islam	Tube Well	Flush - to open latrine	Tin	TV Electric Fan Refridgerator Electricity	1	1	1	1	0	Primary	No	0			Consult with village health care worker Consult with animal health worker	0	0	1	1	0	0	0	0	0	0	0	0																No
468	Meghna	No	24	Male	6	Islam	Tube Well	Flush - to sewer or tank	Cement	TV Electric Fan Refridgerator Electricity Bank Account	1	1	1	1	1	Secondary	No	0			Wash Wound Consult with village health care worker	1	0	1	0	0	0	0	0	0	0	0	0		Decline to answer	0	0	0	0	0	0	0	0	0	0	0	1		Yes
469	Meghna	Yes	52	Male	6	Islam	Tube Well	Flush - to open latrine	Tin	TV Electric Fan Refridgerator Electricity Bank Account	1	1	1	1	1	Primary	No	0			Consult with village health care worker Consult with animal health worker	0	0	1	1	0	0	0	0	0	0	0	0																No
470	Meghna	No	21	Female	4	Islam	Tube Well	Flush - to sewer or tank	Tin	TV Electric Fan Refridgerator Electricity	1	1	1	1	0	No Education	No	0			Kill the dog	0	0	0	0	0	0	0	0	1	0	0	0																Yes
471	Meghna	No	26	Female	6	Islam	Tube Well	Flush - to sewer or tank	Tin	TV Electric Fan Refridgerator Electricity	1	1	1	1	0	Secondary	No	0			Wash Wound	1	0	0	0	0	0	0	0	0	0	0	0		Decline to answer	0	0	0	0	0	0	0	0	0	0	0	1		Yes
472	Meghna	Yes	40	Male	5	Islam	Tube Well	Flush - to open latrine	Tin	TV Electric Fan Refridgerator Electricity	1	1	1	1	0	Secondary	No	0			Consult with village health care worker Consult with animal health worker	0	0	1	1	0	0	0	0	0	0	0	0		Consult with village health care worker Contact police Seek care at medical facility	0	0	1	0	1	1	0	0	0	0	0	0		No
474	Meghna	No	22	Male	5	Islam	Tube Well	Flush - to open latrine	Tin	TV Electric Fan Refridgerator Electricity	1	1	1	1	0	Secondary	No	0			Consult with village health care worker	0	0	1	0	0	0	0	0	0	0	0	0		Seek care at medical facility	0	0	0	0	0	1	0	0	0	0	0	0		No
475	Meghna	No	18	Male	6	Islam	Tube Well	Flush - to sewer or tank	Tin	TV Electric Fan Refridgerator Electricity	1	1	1	1	0	Secondary	No	0			Seek care at medical facility	0	0	0	0	0	1	0	0	0	0	0	0		Isolate dog for observation	0	0	0	0	0	0	0	1	0	0	0	0		Yes
476	Meghna	Yes	35	Male	5	Islam	Tube Well	Flush - to sewer or tank	Brick	TV Electric Fan Refridgerator Electricity	1	1	1	1	0	Secondary	No	0			Wash Wound	1	0	0	0	0	0	0	0	0	0	0	0		Wash Wound Consult with village health care worker Consult with animal health worker Contact police Seek care at medical facility	1	0	1	1	1	1	0	0	0	0	0	0		Yes
477	Meghna	No	19	Female	3	Islam	Tube Well	Flush - to open latrine	Tin	TV Electric Fan Refridgerator Electricity	1	1	1	1	0	Secondary	No	0			Consult with village health care worker	0	0	1	0	0	0	0	0	0	0	0	0		Consult with animal health worker	0	0	0	1	0	0	0	0	0	0	0	0		No
478	Meghna	No	27	Male	8	Islam	Tube Well	Flush - to sewer or tank	Tin	TV Electric Fan Electricity	1	1	0	1	0		No	0			Nothing	0	0	0	0	0	0	0	0	0	1	0	0		Seek care at medical facility	0	0	0	0	0	1	0	0	0	0	0	0		No
479	Meghna	Yes	35	Male	5	Islam	Tube Well	Flush - to sewer or tank	Tin	TV Electric Fan Refridgerator Electricity	1	1	1	1	0		No	0			Wash Wound Seek rabies vaccination	1	0	0	0	0	0	1	0	0	0	0	0		Wash Wound Consult with village health care worker Contact police Seek rabies vaccination	1	0	1	0	1	0	1	0	0	0	0	0		Yes
480	Meghna	Yes	25	Female	3	Islam	Tube Well	Flush - to open latrine	Cement	TV Electric Fan Refridgerator Electricity Bank Account	1	1	1	1	1		No	0			Consult with village health care worker Consult with animal health worker Seek care at medical facility	0	0	1	1	0	1	0	0	0	0	0	0		Consult with village health care worker	0	0	1	0	0	0	0	0	0	0	0	0		No
481	Meghna	Yes	26	Female	6	Islam	Tube Well	Flush - to sewer or tank	Cement	TV Electric Fan Refridgerator Electricity	1	1	1	1	0		No	0			Wash Wound Seek rabies vaccination	1	0	0	0	0	0	1	0	0	0	0	0		Decline to answer	0	0	0	0	0	0	0	0	0	0	0	1		Yes
482	Meghna	No	34	Female	7	Islam	Tube Well	Flush - to sewer or tank	Tin	TV Electric Fan Refridgerator Electricity	1	1	1	1	0		No	0			Wash Wound Consult Traditional Healer	1	1	0	0	0	0	0	0	0	0	0	0																No
483	Meghna	Yes	35	Female	5	Islam	Tube Well	Flush - to sewer or tank	Cement	TV Electric Fan Refridgerator Electricity Bank Account	1	1	1	1	1		No	0			Wash Wound Consult with animal health worker Seek rabies vaccination	1	0	0	1	0	0	1	0	0	0	0	0		Decline to answer	0	0	0	0	0	0	0	0	0	0	0	1		Yes
484	Meghna	Yes	38	Male	6	Islam	Tube Well	Flush - to sewer or tank	Cement	TV Electric Fan Refridgerator Electricity	1	1	1	1	0		No	0			Wash Wound Seek rabies vaccination	1	0	0	0	0	0	1	0	0	0	0	0		Decline to answer	0	0	0	0	0	0	0	0	0	0	0	1		Yes
485	Meghna	No	18	Male	5	Islam	Tube Well	Flush - to sewer or tank	Cement	TV Electric Fan Refridgerator Electricity	1	1	1	1	0		No	0																	Seek rabies vaccination Kill the dog	0	0	0	0	0	0	1	0	1	0	0	0		Yes
486	Meghna	Yes	50	Male	6	Islam	Tube Well	Flush - to sewer or tank	Cement	TV Electric Fan Refridgerator Electricity Bank Account	1	1	1	1	1		No	0			Wash Wound	1	0	0	0	0	0	0	0	0	0	0	0		Seek care at medical facility	0	0	0	0	0	1	0	0	0	0	0	0		Yes
487	Meghna	Yes	35	Male	5	Islam	Tube Well	Flush - to sewer or tank	Tin	TV Electric Fan Refridgerator Electricity	1	1	1	1	0		No	0			Wash Wound Consult with village health care worker Consult with animal health worker Seek care at medical facility Seek rabies vaccination	1	0	1	1	0	1	1	0	0	0	0	0		Wash Wound Consult with village health care worker Consult with animal health worker Seek care at medical facility Seek rabies vaccination	1	0	1	1	0	1	1	0	0	0	0	0		Yes
488	Meghna	No	20	Male	4	Islam	Tube Well	Flush - to sewer or tank	Tin	TV Electric Fan Refridgerator Electricity	1	1	1	1	0		No	0			Wash Wound Consult with village health care worker Seek care at medical facility Seek rabies vaccination	1	0	1	0	0	1	1	0	0	0	0	0		Wash Wound Consult Traditional Healer Consult with animal health worker Seek care at medical facility Seek rabies vaccination	1	1	0	1	0	1	1	0	0	0	0	0		Yes
489	Meghna	No	22	Male	4	Islam	Tube Well	Flush - to sewer or tank	Tin	TV Electric Fan Refridgerator Electricity	1	1	1	1	0		No	0			Wash Wound Consult with village health care worker Consult with animal health worker Seek care at medical facility Seek rabies vaccination	1	0	1	1	0	1	1	0	0	0	0	0		Wash Wound Consult with village health care worker Consult with animal health worker Seek care at medical facility Seek rabies vaccination	1	0	1	1	0	1	1	0	0	0	0	0		Yes
490	Meghna	Yes	70	Male	6	Islam	Tube Well	Flush - to sewer or tank	Tin	TV Electric Fan Refridgerator Electricity	1	1	1	1	0		No	0			Wash Wound Consult with village health care worker Seek care at medical facility Seek rabies vaccination	1	0	1	0	0	1	1	0	0	0	0	0		Wash Wound Consult with village health care worker Consult with animal health worker Seek care at medical facility Seek rabies vaccination	1	0	1	1	0	1	1	0	0	0	0	0		Yes
491	Meghna	Yes	40	Male	5	Islam	Tube Well	Flush - to sewer or tank	Tin	TV Electric Fan Refridgerator Electricity	1	1	1	1	0		No	0			Wash Wound Consult with village health care worker Consult with animal health worker Seek care at medical facility Seek rabies vaccination	1	0	1	1	0	1	1	0	0	0	0	0		Wash Wound Consult with village health care worker Consult with animal health worker Seek care at medical facility Seek rabies vaccination	1	0	1	1	0	1	1	0	0	0	0	0		Yes
492	Meghna	Yes	30	Female	7	Islam	Tube Well	Flush - to sewer or tank	Brick	TV Electric Fan Refridgerator Electricity	1	1	1	1	0		No	0			Wash Wound Consult with village health care worker Consult with animal health worker Seek care at medical facility Seek rabies vaccination	1	0	1	1	0	1	1	0	0	0	0	0		Wash Wound Consult with village health care worker Consult with animal health worker Seek care at medical facility Seek rabies vaccination	1	0	1	1	0	1	1	0	0	0	0	0		Yes
493	Meghna	Yes	45	Male	7	Islam	Tube Well	Flush - to sewer or tank	Tin	TV Electric Fan Refridgerator Electricity	1	1	1	1	0	Primary	No	0			Wash Wound Consult with village health care worker Consult with animal health worker Seek care at medical facility Isolate dog for observation	1	0	1	1	0	1	0	1	0	0	0	0		Wash Wound Consult with village health care worker Consult with animal health worker Seek care at medical facility Isolate dog for observation	1	0	1	1	0	1	0	1	0	0	0	0		Yes
494	Meghna	No	25	Male	6	Islam	Tube Well	Flush - to sewer or tank	Tin	TV Electric Fan Refridgerator Electricity	1	1	1	1	0	Secondary	No	0			Wash Wound Consult with animal health worker	1	0	0	1	0	0	0	0	0	0	0	0		Wash Wound Consult with village health care worker	1	0	1	0	0	0	0	0	0	0	0	0		Yes
495	Meghna	Yes	60	Male	5	Islam	Tube Well	Flush - to sewer or tank	Tin	TV Electric Fan Refridgerator Electricity	1	1	1	1	0	Primary	No	0			Consult Traditional Healer	0	1	0	0	0	0	0	0	0	0	0	0		Consult Traditional Healer	0	1	0	0	0	0	0	0	0	0	0	0		Yes
496	Meghna	No	21	Male	4	Islam	Tube Well	Flush - to sewer or tank	Tin	TV Electric Fan Refridgerator Electricity	1	1	1	1	0	Secondary	No	0			Wash Wound Consult with village health care worker Consult with animal health worker Seek care at medical facility Seek rabies vaccination	1	0	1	1	0	1	1	0	0	0	0	0		Wash Wound Consult with village health care worker Consult with animal health worker Seek care at medical facility Seek rabies vaccination	1	0	1	1	0	1	1	0	0	0	0	0		Yes
497	Meghna	Yes	40	Female	6	Islam	Tube Well	Flush - to sewer or tank	Tin	TV Electric Fan Refridgerator Electricity	1	1	1	1	0	Primary	No	0			Wash Wound	1	0	0	0	0	0	0	0	0	0	0	0		Wash Wound	1	0	0	0	0	0	0	0	0	0	0	0		No
498	Meghna	Yes	24	Female	3	Islam	Tube Well	Flush - to sewer or tank	Brick	TV Electric Fan Refridgerator Electricity	1	1	1	1	0	Secondary	No	0			Wash Wound Consult with village health care worker Seek care at medical facility Seek rabies vaccination	1	0	1	0	0	1	1	0	0	0	0	0		Wash Wound Consult with village health care worker Seek care at medical facility Seek rabies vaccination	1	0	1	0	0	1	1	0	0	0	0	0		Yes
499	Meghna	Yes	30	Male	4	Islam	Tube Well	Flush - to sewer or tank	Tin	TV Electric Fan Refridgerator Electricity	1	1	1	1	0	Primary	No	0			Consult Traditional Healer	0	1	0	0	0	0	0	0	0	0	0	0		Consult Traditional Healer	0	1	0	0	0	0	0	0	0	0	0	0		Yes
500	Meghna	Yes	45	Male	6	Islam	Tube Well	Flush - to sewer or tank	Tin	TV Electric Fan Electricity	1	1	0	1	0	Primary	No	0			Wash Wound Consult Traditional Healer	1	1	0	0	0	0	0	0	0	0	0	0		Wash Wound Consult Traditional Healer	1	1	0	0	0	0	0	0	0	0	0	0		Yes
501	Meghna	Yes	40	Male	5	Islam	Tube Well	Flush - to sewer or tank	Brick	TV Electric Fan Refridgerator Electricity Bank Account	1	1	1	1	1	Secondary	No	0			Consult with village health care worker Seek care at medical facility	0	0	1	0	0	1	0	0	0	0	0	0		Consult with village health care worker Contact police Isolate dog for observation	0	0	1	0	1	0	0	1	0	0	0	0		Yes
502	Meghna	Yes	40	Male	6	Islam	Tube Well	Flush - to sewer or tank	Tin	TV Electric Fan Refridgerator Electricity	1	1	1	1	0	Secondary	No	0			Wash Wound Consult with village health care worker Consult with animal health worker Seek care at medical facility Seek rabies vaccination Isolate dog for observation	1	0	1	1	0	1	1	1	0	0	0	0		Wash Wound Consult with village health care worker Consult with animal health worker Seek care at medical facility Seek rabies vaccination Isolate dog for observation	1	0	1	1	0	1	1	1	0	0	0	0		Yes
503	Meghna	Yes	50	Female	7	Islam	Tube Well	Flush - to sewer or tank	Tin	TV Electric Fan Electricity	1	1	0	1	0	No Education	No	0			Consult Traditional Healer Seek care at medical facility	0	1	0	0	0	1	0	0	0	0	0	0		Consult Traditional Healer Seek care at medical facility	0	1	0	0	0	1	0	0	0	0	0	0		Yes
504	Meghna	No	25	Male	6	Islam	Tube Well	Flush - to sewer or tank	Tin	TV Electric Fan Refridgerator Electricity	1	1	1	1	0	Secondary	No	0			Wash Wound Consult with village health care worker Seek care at medical facility Seek rabies vaccination	1	0	1	0	0	1	1	0	0	0	0	0		Wash Wound Consult with village health care worker Seek care at medical facility Seek rabies vaccination	1	0	1	0	0	1	1	0	0	0	0	0		Yes
505	Meghna	Yes	45	Male	5	Islam	Tube Well	Flush - to sewer or tank	Brick	TV Electric Fan Refridgerator Electricity	1	1	1	1	0	Secondary	No	0			Wash Wound Consult Traditional Healer Seek care at medical facility	1	1	0	0	0	1	0	0	0	0	0	0		Wash Wound Consult Traditional Healer Seek care at medical facility	1	1	0	0	0	1	0	0	0	0	0	0		Yes
506	Meghna	Yes	30	Male	4	Islam	Tube Well	Flush - to sewer or tank	Tin	TV Electric Fan Refridgerator Electricity	1	1	1	1	0	Primary	No	0			Wash Wound Consult with village health care worker	1	0	1	0	0	0	0	0	0	0	0	0		Wash Wound Consult with village health care worker	1	0	1	0	0	0	0	0	0	0	0	0		No
507	Meghna	No	30	Male	5	Islam	Tube Well	Flush - to sewer or tank	Tin	TV Electric Fan Refridgerator Electricity	1	1	1	1	0	Secondary	No	0			Wash Wound Consult with village health care worker	1	0	1	0	0	0	0	0	0	0	0	0		Wash Wound Consult with village health care worker	1	0	1	0	0	0	0	0	0	0	0	0		Yes
508	Meghna	Yes	28	Female	5	Islam	Tube Well	Flush - to sewer or tank	Tin	TV Electric Fan Refridgerator Electricity	1	1	1	1	0	Primary	No	0			Wash Wound Consult Traditional Healer	1	1	0	0	0	0	0	0	0	0	0	0		Wash Wound Consult Traditional Healer	1	1	0	0	0	0	0	0	0	0	0	0		No
509	Meghna	Yes	28	Female	4	Islam	Tube Well	Flush - to sewer or tank	Brick	TV Electric Fan Refridgerator Electricity Bank Account	1	1	1	1	1	Secondary	No	0			Wash Wound Consult with village health care worker Seek care at medical facility Seek rabies vaccination	1	0	1	0	0	1	1	0	0	0	0	0		Wash Wound Consult with village health care worker Seek care at medical facility Seek rabies vaccination	1	0	1	0	0	1	1	0	0	0	0	0		Yes
510	Meghna	Yes	30	Male	5	Islam	Tube Well	Flush - to sewer or tank	Tin	TV Electric Fan Refridgerator Electricity	1	1	1	1	0	Primary	No	0			Wash Wound Consult Traditional Healer	1	1	0	0	0	0	0	0	0	0	0	0		Wash Wound Consult Traditional Healer	1	1	0	0	0	0	0	0	0	0	0	0		No
511	Meghna	Yes	28	Female	5	Islam	Tube Well	Flush - to sewer or tank	Tin	TV Electric Fan Refridgerator Electricity	1	1	1	1	0	Secondary	No	0			Wash Wound Consult Traditional Healer Consult with village health care worker	1	1	1	0	0	0	0	0	0	0	0	0		Wash Wound Consult Traditional Healer Consult with village health care worker	1	1	1	0	0	0	0	0	0	0	0	0		No
512	Meghna	No	35	Female	5	Islam	Tube Well	Flush - to open latrine	Tin	TV Electric Fan Refridgerator Electricity Bank Account	1	1	1	1	1	Secondary	No	0			Wash Wound Consult Traditional Healer	1	1	0	0	0	0	0	0	0	0	0	0		Wash Wound Consult Traditional Healer	1	1	0	0	0	0	0	0	0	0	0	0		Yes
513	Meghna	Yes	32	Male	4	Islam	Tube Well	Flush - to sewer or tank	Tin	TV Electric Fan Refridgerator Electricity	1	1	1	1	0	Primary	No	0			Wash Wound Consult Traditional Healer Consult with village health care worker Seek care at medical facility Seek rabies vaccination	1	1	1	0	0	1	1	0	0	0	0	0		Wash Wound Consult Traditional Healer Consult with village health care worker Seek care at medical facility Seek rabies vaccination	1	1	1	0	0	1	1	0	0	0	0	0		No
514	Meghna	Yes	35	Male	6	Islam	Tube Well	Flush - to sewer or tank	Tin	TV Electric Fan Refridgerator Electricity	1	1	1	1	0	Primary	No	0			Wash Wound Consult Traditional Healer Consult with village health care worker	1	1	1	0	0	0	0	0	0	0	0	0		Wash Wound Consult Traditional Healer Consult with village health care worker	1	1	1	0	0	0	0	0	0	0	0	0		Yes
515	Meghna	Yes	40	Male	5	Hinduism	Tube Well	Flush - to sewer or tank	Tin	TV Electric Fan Refridgerator Electricity	1	1	1	1	0	Primary	No	0			Wash Wound Consult Traditional Healer Consult with village health care worker	1	1	1	0	0	0	0	0	0	0	0	0		Wash Wound Consult Traditional Healer Consult with village health care worker	1	1	1	0	0	0	0	0	0	0	0	0		No
516	Meghna	Yes	40	Male	5	Islam	Tube Well	Flush - to sewer or tank	Tin	TV Electric Fan Refridgerator Electricity	1	1	1	1	0	Secondary	No	0			Wash Wound Consult with village health care worker	1	0	1	0	0	0	0	0	0	0	0	0		Wash Wound Consult with village health care worker	1	0	1	0	0	0	0	0	0	0	0	0		Yes
517	Meghna	Yes	28	Male	3	Islam	Tube Well	Flush - to sewer or tank	Tin	TV Electric Fan Refridgerator Electricity	1	1	1	1	0	Primary	No	0			Wash Wound Consult Traditional Healer	1	1	0	0	0	0	0	0	0	0	0	0		Wash Wound Consult Traditional Healer	1	1	0	0	0	0	0	0	0	0	0	0		Yes
518	Meghna	Yes	55	Male	6	Islam	Tube Well	Flush - to sewer or tank	Tin	TV Electric Fan Refridgerator Electricity	1	1	1	1	0	Primary	No	0	I don't know		Wash Wound Consult Traditional Healer	1	1	0	0	0	0	0	0	0	0	0	0		Wash Wound Consult Traditional Healer	1	1	0	0	0	0	0	0	0	0	0	0		Yes
519	Meghna	Yes	40	Male	5	Islam	Tube Well	Flush - to sewer or tank	Tin	TV Electric Fan Refridgerator Electricity	1	1	1	1	0	Primary	No	0			Wash Wound Consult Traditional Healer	1	1	0	0	0	0	0	0	0	0	0	0		Wash Wound Consult Traditional Healer Consult with animal health worker Seek care at medical facility Seek rabies vaccination	1	1	0	1	0	1	1	0	0	0	0	0		Yes
520	Meghna	No	20	Male	5	Islam	Tube Well	Flush - to sewer or tank	Brick	TV Electric Fan Refridgerator Electricity	1	1	1	1	0	Secondary	No	0	I don't know		Wash Wound Consult with village health care worker Seek care at medical facility Seek rabies vaccination	1	0	1	0	0	1	1	0	0	0	0	0		Wash Wound Consult with village health care worker Seek care at medical facility Seek rabies vaccination	1	0	1	0	0	1	1	0	0	0	0	0		Yes
521	Meghna	Yes	35	Female	4	Islam	Tube Well	Flush - to sewer or tank	Tin	TV Electric Fan Refridgerator Electricity	1	1	1	1	0	Primary	No	0			Wash Wound Consult Traditional Healer	1	1	0	0	0	0	0	0	0	0	0	0		Wash Wound Consult Traditional Healer	1	1	0	0	0	0	0	0	0	0	0	0		Yes
522	Meghna	No	25	Female	4	Islam	Tube Well	Flush - to sewer or tank	Brick	TV Electric Fan Refridgerator Electricity Bank Account	1	1	1	1	1	Secondary	No	0			Wash Wound Consult with village health care worker	1	0	1	0	0	0	0	0	0	0	0	0		Wash Wound Consult with village health care worker	1	0	1	0	0	0	0	0	0	0	0	0		Yes
523	Meghna	Yes	30	Male	5	Islam	Tube Well	Flush - to sewer or tank	Tin	TV Electric Fan Refridgerator Electricity	1	1	1	1	0	Primary	No	0			Consult Traditional Healer	0	1	0	0	0	0	0	0	0	0	0	0		Consult Traditional Healer	0	1	0	0	0	0	0	0	0	0	0	0		Yes
524	Meghna	Yes	40	Male	7	Islam	Tube Well	Flush - to sewer or tank	Tin	TV Electric Fan Refridgerator Electricity	1	1	1	1	0	Primary	Yes	0	No		Wash Wound Consult with village health care worker	1	0	1	0	0	0	0	0	0	0	0	0		Wash Wound Consult with village health care worker	1	0	1	0	0	0	0	0	0	0	0	0		Yes
525	Meghna	Yes	40	Male	3	Islam	Tube Well	Flush - to sewer or tank	Tin	TV Electric Fan Refridgerator Electricity	1	1	1	1	0	Primary	No	0			Wash Wound Consult Traditional Healer	1	1	0	0	0	0	0	0	0	0	0	0		Seek rabies vaccination	0	0	0	0	0	0	1	0	0	0	0	0		No
526	Meghna	Yes	45	Male	5	Islam	Tube Well	Flush - to sewer or tank	Tin	TV Electric Fan Refridgerator Electricity	1	1	1	1	0	Primary	No	0			Wash Wound Consult Traditional Healer	1	1	0	0	0	0	0	0	0	0	0	0		Wash Wound Consult Traditional Healer	1	1	0	0	0	0	0	0	0	0	0	0		No
527	Meghna	Yes	32	Female	5	Islam	Tube Well	Flush - to sewer or tank	Tin	TV Electric Fan Refridgerator Electricity	1	1	1	1	0	Primary	No	0			Wash Wound Consult Traditional Healer Consult with village health care worker	1	1	1	0	0	0	0	0	0	0	0	0		Wash Wound Consult Traditional Healer Consult with village health care worker	1	1	1	0	0	0	0	0	0	0	0	0		Yes
528	Meghna	Yes	36	Male	6	Islam	Tube Well	Flush - to sewer or tank	Tin	TV Electric Fan Refridgerator Electricity	1	1	1	1	0	Primary	No	0			Wash Wound Consult Traditional Healer Consult with village health care worker	1	1	1	0	0	0	0	0	0	0	0	0		Wash Wound Consult Traditional Healer Consult with village health care worker	1	1	1	0	0	0	0	0	0	0	0	0		No
529	Meghna	Yes	45	Male	4	Islam	Tube Well	Flush - to sewer or tank	Tin	TV Electric Fan Refridgerator Electricity	1	1	1	1	0	Primary	Yes	0	I don't know		Wash Wound Consult with village health care worker	1	0	1	0	0	0	0	0	0	0	0	0		Wash Wound Consult with village health care worker	1	0	1	0	0	0	0	0	0	0	0	0		Yes
530	Meghna	Yes	45	Male	6	Islam	Tube Well	Flush - to sewer or tank	Tin	TV Electric Fan Electricity	1	1	0	1	0	Primary	No	0			Wash Wound Consult Traditional Healer Consult with village health care worker	1	1	1	0	0	0	0	0	0	0	0	0		Wash Wound Consult Traditional Healer Consult with village health care worker	1	1	1	0	0	0	0	0	0	0	0	0		No
531	Meghna	Yes	55	Male	7	Islam	Tube Well	Flush - to sewer or tank	Tin	TV Electric Fan Refridgerator Electricity	1	1	1	1	0	No Education	No	0			Wash Wound Consult Traditional Healer	1	1	0	0	0	0	0	0	0	0	0	0		Wash Wound Consult Traditional Healer	1	1	0	0	0	0	0	0	0	0	0	0		Yes
532	Meghna	Yes	50	Male	7	Islam	Tube Well	Flush - to open latrine	Tin	TV Electric Fan Refridgerator Electricity Bank Account	1	1	1	1	1	Primary	No	0	No		Consult Traditional Healer	0	1	0	0	0	0	0	0	0	0	0	0		Wash Wound	1	0	0	0	0	0	0	0	0	0	0	0		Yes
533	Meghna	Yes	26	Male	5	Islam	Pond/River/Lake Water	Flush - to open latrine	Cane/Palm/Trunks	Electricity	0	0	0	1	0	No Education	No	0			Kill the dog	0	0	0	0	0	0	0	0	1	0	0	0		Wash Wound	1	0	0	0	0	0	0	0	0	0	0	0		No
534	Meghna	Yes	60	Male	8	Islam	Tube Well	Pit Latrine	Cane/Palm/Trunks	Electricity	0	0	0	1	0	No Education	No	0			Consult Traditional Healer	0	1	0	0	0	0	0	0	0	0	0	0		Wash Wound	1	0	0	0	0	0	0	0	0	0	0	0		No
535	Meghna	Yes	56	Male	4	Islam	Tube Well	Pit Latrine	Tin	Electricity	0	0	0	1	0	Primary	No	0			Consult Traditional Healer	0	1	0	0	0	0	0	0	0	0	0	0		Consult Traditional Healer	0	1	0	0	0	0	0	0	0	0	0	0		No
536	Meghna	Yes	45	Male	4	Islam	Piped Inside	Flush - to open latrine	Tin	Electricity	0	0	0	1	0	No Education	No	0			Consult Traditional Healer	0	1	0	0	0	0	0	0	0	0	0	0		Consult Traditional Healer	0	1	0	0	0	0	0	0	0	0	0	0		No
537	Meghna	Yes	44	Male	9	Islam	Tube Well	Flush - to sewer or tank	Dirt / Mud	Electricity	0	0	0	1	0	Primary	No	0			Consult Traditional Healer	0	1	0	0	0	0	0	0	0	0	0	0		Consult Traditional Healer	0	1	0	0	0	0	0	0	0	0	0	0		No
538	Meghna	Yes	20	Male	5	Islam	Piped Inside	Flush - to sewer or tank	Cement	TV Electric Fan Refridgerator Electricity Bank Account	1	1	1	1	1	Secondary	No	0			Consult Traditional Healer	0	1	0	0	0	0	0	0	0	0	0	0		Consult Traditional Healer	0	1	0	0	0	0	0	0	0	0	0	0		No
539	Meghna	Yes	41	Male	4	Islam	Tube Well	Flush - to sewer or tank	Tin	TV Electric Fan Refridgerator Electricity Bank Account	1	1	1	1	1	Secondary	No	0			Consult Traditional Healer	0	1	0	0	0	0	0	0	0	0	0	0		Consult Traditional Healer	0	1	0	0	0	0	0	0	0	0	0	0		No
540	Meghna	Yes	46	Male	6	Islam	Tube Well	Flush - to sewer or tank	Tin	TV Electric Fan Refridgerator Electricity Bank Account	1	1	1	1	1	Secondary	No	0			Wash Wound	1	0	0	0	0	0	0	0	0	0	0	0		Wash Wound	1	0	0	0	0	0	0	0	0	0	0	0		Yes
541	Meghna	Yes	70	Male	4	Islam	Tube Well	Flush - to sewer or tank	Tin	TV Electric Fan Refridgerator Electricity	1	1	1	1	0	Secondary	No	0			Wash Wound	1	0	0	0	0	0	0	0	0	0	0	0		Wash Wound	1	0	0	0	0	0	0	0	0	0	0	0		No
542	Meghna	Yes	26	Female	3	Islam	Piped Inside	Flush - to sewer or tank	Tin	TV Electric Fan Refridgerator Electricity Bank Account	1	1	1	1	1	Secondary	No	0	I don't know		Wash Wound Consult Traditional Healer	1	1	0	0	0	0	0	0	0	0	0	0		Wash Wound Consult Traditional Healer	1	1	0	0	0	0	0	0	0	0	0	0		No
543	Meghna	Yes	23	Male	4	Islam	Piped Inside	Flush - to sewer or tank	Dirt / Mud	TV Electric Fan Electricity	1	1	0	1	0	Secondary	No	0			Wash Wound Consult Traditional Healer	1	1	0	0	0	0	0	0	0	0	0	0		Wash Wound Consult Traditional Healer	1	1	0	0	0	0	0	0	0	0	0	0		No
544	Meghna	No	29	Male	6	Islam	Tube Well	Flush - to sewer or tank	Cane/Palm/Trunks	Electricity	0	0	0	1	0	Primary	No	0			Wash Wound Consult Traditional Healer	1	1	0	0	0	0	0	0	0	0	0	0		Wash Wound Consult Traditional Healer	1	1	0	0	0	0	0	0	0	0	0	0		No
545	Meghna	Yes	40	Male	4	Islam	Piped Inside	Flush - to sewer or tank	Tin	Electric Fan Electricity	0	1	0	1	0	Secondary	No	0			Wash Wound Consult Traditional Healer	1	1	0	0	0	0	0	0	0	0	0	0		Wash Wound Consult Traditional Healer	1	1	0	0	0	0	0	0	0	0	0	0		No
546	Meghna	No	22	Male	3	Islam	Tube Well	Flush - to sewer or tank	Brick	TV Electric Fan Refridgerator Electricity Bank Account	1	1	1	1	1	Secondary	No	0			Decline to answer	0	0	0	0	0	0	0	0	0	0	0	1		Decline to answer	0	0	0	0	0	0	0	0	0	0	0	1		Yes
547	Meghna	Yes	26	Male	5	Islam	Piped Inside	Flush - to sewer or tank	Tin	TV Electric Fan Refridgerator Electricity Bank Account	1	1	1	1	1	Secondary	No	0			Wash Wound Consult Traditional Healer	1	1	0	0	0	0	0	0	0	0	0	0		Wash Wound Consult Traditional Healer Consult with village health care worker	1	1	1	0	0	0	0	0	0	0	0	0		Yes
548	Meghna	Yes	39	Male	4	Islam	Tube Well	Flush - to sewer or tank	Tin	TV Electric Fan Electricity	1	1	0	1	0	Primary	No	0			Wash Wound Consult Traditional Healer Consult with village health care worker	1	1	1	0	0	0	0	0	0	0	0	0		Wash Wound Consult Traditional Healer Consult with village health care worker	1	1	1	0	0	0	0	0	0	0	0	0		No
549	Meghna	Yes	25	Female	7	Islam	Piped Inside	Flush - to sewer or tank	Brick	TV Electric Fan Refridgerator Electricity Bank Account	1	1	1	1	1	Secondary	No	0			Wash Wound Consult Traditional Healer Consult with village health care worker	1	1	1	0	0	0	0	0	0	0	0	0		Wash Wound Consult Traditional Healer Consult with village health care worker	1	1	1	0	0	0	0	0	0	0	0	0		Yes
550	Meghna	Yes	36	Male	7	Islam	Piped Inside	Flush - to sewer or tank	Tin	TV Electric Fan Refridgerator Electricity	1	1	1	1	0	Secondary	No	0			Wash Wound Consult Traditional Healer Consult with village health care worker	1	1	1	0	0	0	0	0	0	0	0	0		Wash Wound Consult Traditional Healer Consult with village health care worker	1	1	1	0	0	0	0	0	0	0	0	0		Yes
551	Meghna	Yes	26	Female	4	Islam	Tube Well	Flush - to sewer or tank	Tin	TV Electric Fan Electricity	1	1	0	1	0	Secondary	No	0			Wash Wound Consult Traditional Healer Consult with village health care worker	1	1	1	0	0	0	0	0	0	0	0	0		Wash Wound Consult Traditional Healer Consult with village health care worker	1	1	1	0	0	0	0	0	0	0	0	0		No
552	Meghna	Yes	41	Female	8	Islam	Piped Inside	Flush - to sewer or tank	Tin	TV Electric Fan Electricity	1	1	0	1	0	Secondary	No	0			Wash Wound Consult Traditional Healer Consult with village health care worker	1	1	1	0	0	0	0	0	0	0	0	0		Wash Wound Consult Traditional Healer Consult with village health care worker	1	1	1	0	0	0	0	0	0	0	0	0		Yes
553	Meghna	No	20	Female	4	Islam	Tube Well	Flush - to sewer or tank	Dirt / Mud	TV Electric Fan Refridgerator Electricity	1	1	1	1	0	Secondary	No	0			Wash Wound Consult Traditional Healer Consult with village health care worker	1	1	1	0	0	0	0	0	0	0	0	0		Wash Wound Consult Traditional Healer Consult with village health care worker Seek care at medical facility	1	1	1	0	0	1	0	0	0	0	0	0		Yes
554	Meghna	Yes	53	Female	5	Islam	Piped Inside	Flush - to sewer or tank	Tin	TV Electric Fan Refridgerator	1	1	1	0	0	Secondary	No	0			Wash Wound Consult Traditional Healer Consult with village health care worker Seek care at medical facility	1	1	1	0	0	1	0	0	0	0	0	0		Wash Wound Consult Traditional Healer Consult with village health care worker Seek care at medical facility	1	1	1	0	0	1	0	0	0	0	0	0		Yes
555	Meghna	Yes	50	Male	5	Islam	Tube Well	Flush - to open latrine	Tin	TV Electric Fan	1	1	0	0	0	Primary	No	0			Consult Traditional Healer	0	1	0	0	0	0	0	0	0	0	0	0		Consult Traditional Healer	0	1	0	0	0	0	0	0	0	0	0	0		Yes
556	Meghna	No	19	Male	4	Islam	Tube Well	Flush - to sewer or tank	Tin	TV Electric Fan Refridgerator Electricity Bank Account	1	1	1	1	1	Secondary	No	0			Wash Wound Consult Traditional Healer Consult with village health care worker	1	1	1	0	0	0	0	0	0	0	0	0		Wash Wound Consult Traditional Healer Consult with village health care worker	1	1	1	0	0	0	0	0	0	0	0	0		Yes
557	Meghna	Yes	22	Female	9	Islam	Tube Well	Flush - to sewer or tank	Brick	TV Electric Fan Refridgerator Electricity Bank Account	1	1	1	1	1	Secondary	No	0			Wash Wound Consult Traditional Healer Consult with village health care worker	1	1	1	0	0	0	0	0	0	0	0	0		Wash Wound Consult Traditional Healer Consult with village health care worker	1	1	1	0	0	0	0	0	0	0	0	0		Yes
558	Meghna	No	24	Female	4	Islam	Piped Inside	Flush - to sewer or tank	Dirt / Mud	TV Electric Fan Refridgerator Electricity Bank Account	1	1	1	1	1	Secondary	No	0			Wash Wound Consult Traditional Healer Consult with village health care worker	1	1	1	0	0	0	0	0	0	0	0	0		Wash Wound Consult Traditional Healer Consult with village health care worker Seek care at medical facility	1	1	1	0	0	1	0	0	0	0	0	0		No
559	Meghna	No	25	Male	3	Islam	Tube Well	Flush - to open latrine	Tin	TV Electric Fan Refridgerator	1	1	1	0	0	Secondary	No	0			Wash Wound Consult with village health care worker Consult with animal health worker	1	0	1	1	0	0	0	0	0	0	0	0		Wash Wound Consult with village health care worker Consult with animal health worker	1	0	1	1	0	0	0	0	0	0	0	0		Yes
560	Meghna	No	33	Female	7	Islam	Piped Inside	Flush - to sewer or tank	Tin	TV Electric Fan Refridgerator Electricity Bank Account	1	1	1	1	1	Secondary	No	0			Wash Wound Consult Traditional Healer Consult with village health care worker Seek care at medical facility	1	1	1	0	0	1	0	0	0	0	0	0		Wash Wound Consult Traditional Healer Consult with village health care worker Seek care at medical facility	1	1	1	0	0	1	0	0	0	0	0	0		Yes
561	Meghna	No	40	Female	4	Islam	Piped Inside	Flush - to sewer or tank	Tin	TV Electric Fan Refridgerator Electricity	1	1	1	1	0	Secondary	No	0			Wash Wound Consult Traditional Healer Consult with village health care worker	1	1	1	0	0	0	0	0	0	0	0	0		Wash Wound Consult Traditional Healer Consult with village health care worker	1	1	1	0	0	0	0	0	0	0	0	0		Yes
562	Meghna	No	30	Male	5	Islam	Tube Well	Flush - to open latrine	Tin	TV Electric Fan Refridgerator Electricity	1	1	1	1	0	Secondary	No	0			Consult with village health care worker Consult with animal health worker	0	0	1	1	0	0	0	0	0	0	0	0		Consult with village health care worker Consult with animal health worker	0	0	1	1	0	0	0	0	0	0	0	0		Yes
563	Meghna	No	22	Female	4	Islam	Piped Inside	Flush - to sewer or tank	Dirt / Mud	TV Electricity Bank Account	1	0	0	1	1	Primary	No	0			Consult Traditional Healer	0	1	0	0	0	0	0	0	0	0	0	0		Consult Traditional Healer	0	1	0	0	0	0	0	0	0	0	0	0		Yes
564	Meghna	No	29	Female	5	Islam	Piped Inside	Flush - to sewer or tank	Tin	TV Electric Fan Refridgerator Electricity Bank Account	1	1	1	1	1	Primary	No	0			Wash Wound Consult Traditional Healer Consult with village health care worker	1	1	1	0	0	0	0	0	0	0	0	0		Wash Wound Consult Traditional Healer Consult with village health care worker Seek care at medical facility	1	1	1	0	0	1	0	0	0	0	0	0		No
565	Meghna	No	20	Male	4	Islam	Tube Well	Flush - to open latrine	Tin	TV Electric Fan Refridgerator Electricity	1	1	1	1	0	Secondary	No	0			Wash Wound Consult Traditional Healer Consult with village health care worker	1	1	1	0	0	0	0	0	0	0	0	0		Wash Wound Consult Traditional Healer Consult with village health care worker	1	1	1	0	0	0	0	0	0	0	0	0		Yes
566	Meghna	No	25	Male	4	Islam	Tube Well	Flush - to open latrine	Tin	TV Electric Fan Refridgerator Electricity Bank Account	1	1	1	1	1	Secondary	No	0			Consult with village health care worker Consult with animal health worker	0	0	1	1	0	0	0	0	0	0	0	0		Consult with village health care worker Consult with animal health worker	0	0	1	1	0	0	0	0	0	0	0	0		Yes
567	Meghna	No	20	Male	5	Islam	Tube Well	Flush - to open latrine	Tin	TV Electric Fan Refridgerator Electricity Bank Account	1	1	1	1	1	Secondary	No	0			Wash Wound Consult with village health care worker Consult with animal health worker	1	0	1	1	0	0	0	0	0	0	0	0		Wash Wound Consult with village health care worker Consult with animal health worker	1	0	1	1	0	0	0	0	0	0	0	0		Yes
568	Meghna	Yes	30	Male	5	Islam	Tube Well	Flush - to sewer or tank	Tin	TV Electric Fan Refridgerator Electricity	1	1	1	1	0	Primary	No	0			Wash Wound Consult Traditional Healer	1	1	0	0	0	0	0	0	0	0	0	0		Wash Wound Consult Traditional Healer	1	1	0	0	0	0	0	0	0	0	0	0		No
569	Meghna	No	23	Female	2	Islam	Tube Well	Flush - to open latrine	Brick	TV Electric Fan Refridgerator Electricity Bank Account	1	1	1	1	1	Secondary	No	0			Wash Wound Consult Traditional Healer	1	1	0	0	0	0	0	0	0	0	0	0		Wash Wound Consult Traditional Healer	1	1	0	0	0	0	0	0	0	0	0	0		Yes
570	Meghna	No	35	Female	4	Islam	Tube Well	Flush - to open latrine	Tin	TV Electric Fan Refridgerator Electricity Bank Account	1	1	1	1	1	Primary	No	0			Consult Traditional Healer	0	1	0	0	0	0	0	0	0	0	0	0		Consult Traditional Healer	0	1	0	0	0	0	0	0	0	0	0	0		Yes
571	Meghna	No	25	Male	3	Islam	Tube Well	Flush - to open latrine	Tin	TV Electric Fan Refridgerator Electricity	1	1	1	1	0	Primary	No	0			Consult with animal health worker	0	0	0	1	0	0	0	0	0	0	0	0		Consult with village health care worker	0	0	1	0	0	0	0	0	0	0	0	0		Yes
572	Meghna	Yes	40	Male	5	Islam	Tube Well	Flush - to open latrine	Tin	TV Electric Fan Refridgerator	1	1	1	0	0	Secondary	No	0			Consult Traditional Healer	0	1	0	0	0	0	0	0	0	0	0	0		Consult Traditional Healer	0	1	0	0	0	0	0	0	0	0	0	0		Yes
573	Meghna	No	20	Male	3	Islam	Tube Well	Flush - to open latrine	Tin	Electricity	0	0	0	1	0	Secondary	No	0			Consult Traditional Healer Consult with village health care worker	0	1	1	0	0	0	0	0	0	0	0	0		Consult Traditional Healer	0	1	0	0	0	0	0	0	0	0	0	0		Yes
574	Meghna	No	30	Female	4	Islam	Tube Well	Flush - to open latrine	Tin	Electric Fan Refridgerator Electricity	0	1	1	1	0	Primary	No	0			Consult Traditional Healer	0	1	0	0	0	0	0	0	0	0	0	0		Consult Traditional Healer	0	1	0	0	0	0	0	0	0	0	0	0		No
575	Meghna	No	30	Male	5	Islam	Tube Well	Flush - to open latrine	Tin	TV Electric Fan	1	1	0	0	0	Secondary	No	0			Consult with village health care worker Consult with animal health worker	0	0	1	1	0	0	0	0	0	0	0	0		Consult with village health care worker	0	0	1	0	0	0	0	0	0	0	0	0		Yes
576	Meghna	No	50	Female	6	Islam	Tube Well	Flush - to open latrine	Tin	TV Electric Fan Refridgerator Electricity	1	1	1	1	0	Primary	No	0			Consult Traditional Healer	0	1	0	0	0	0	0	0	0	0	0	0		Consult Traditional Healer	0	1	0	0	0	0	0	0	0	0	0	0		No
582	Meghna	Yes	39	Male	5	Islam	Tube Well	Flush - to sewer or tank	Tin	TV Electric Fan Refridgerator Electricity Bank Account	1	1	1	1	1	Secondary	No	0			Consult with village health care worker Seek rabies vaccination	0	0	1	0	0	0	1	0	0	0	0	0		Wash Wound Consult with village health care worker Consult with animal health worker Isolate dog for observation	1	0	1	1	0	0	0	1	0	0	0	0		Yes
583	Meghna	Yes	75	Male	6	Islam	Tube Well	Flush - to open latrine	Tin	TV Electric Fan Refridgerator Electricity	1	1	1	1	0	Secondary	No	0			Wash Wound Consult with village health care worker Consult with animal health worker	1	0	1	1	0	0	0	0	0	0	0	0		Wash Wound Consult with village health care worker Consult with animal health worker	1	0	1	1	0	0	0	0	0	0	0	0		Yes
584	Meghna	Yes	55	Male	6	Islam	Tube Well	Flush - to sewer or tank	Tin	TV Electric Fan Refridgerator Electricity	1	1	1	1	0	Secondary	No	0			Consult with village health care worker Consult with animal health worker Seek rabies vaccination	0	0	1	1	0	0	1	0	0	0	0	0		Wash Wound Consult Traditional Healer Consult with village health care worker Seek rabies vaccination Isolate dog for observation	1	1	1	0	0	0	1	1	0	0	0	0		Yes
586	Meghna	Yes	46	Male	5	Islam	Tube Well	Flush - to sewer or tank	Tin	TV Electric Fan Refridgerator Electricity	1	1	1	1	0	Secondary	No	0			Wash Wound Consult Traditional Healer Consult with animal health worker	1	1	0	1	0	0	0	0	0	0	0	0		Wash Wound Consult Traditional Healer Consult with village health care worker Seek rabies vaccination Isolate dog for observation	1	1	1	0	0	0	1	1	0	0	0	0		Yes
587	Meghna	Yes	50	Male	6	Islam	Tube Well	Flush - to open latrine	Tin	TV Electric Fan Refridgerator Electricity	1	1	1	1	0	Secondary	No	0			Wash Wound Consult Traditional Healer Consult with animal health worker	1	1	0	1	0	0	0	0	0	0	0	0		Consult Traditional Healer Consult with village health care worker	0	1	1	0	0	0	0	0	0	0	0	0		Yes
588	Meghna	Yes	45	Male	6	Islam	Tube Well	Flush - to sewer or tank	Tin	TV Electric Fan Refridgerator Electricity Bank Account	1	1	1	1	1	Secondary	No	0			Wash Wound Consult with village health care worker	1	0	1	0	0	0	0	0	0	0	0	0		Contact police Seek rabies vaccination	0	0	0	0	1	0	1	0	0	0	0	0		Yes
589	Meghna	Yes	65	Male	5	Islam	Tube Well	Flush - to open latrine	Tin	TV Electric Fan Refridgerator Electricity Bank Account	1	1	1	1	1	Secondary	No	0			Wash Wound Consult Traditional Healer Consult with village health care worker Seek rabies vaccination Isolate dog for observation	1	1	1	0	0	0	1	1	0	0	0	0		Wash Wound Consult Traditional Healer Consult with village health care worker Seek rabies vaccination Isolate dog for observation	1	1	1	0	0	0	1	1	0	0	0	0		Yes
590	Meghna	Yes	55	Male	6	Islam	Tube Well	Flush - to sewer or tank	Tin	TV Electric Fan Refridgerator Electricity	1	1	1	1	0	Secondary	No	0			Consult with village health care worker Seek rabies vaccination	0	0	1	0	0	0	1	0	0	0	0	0		Consult with village health care worker Seek rabies vaccination Isolate dog for observation	0	0	1	0	0	0	1	1	0	0	0	0		Yes
591	Meghna	Yes	65	Male	6	Islam	Tube Well	Flush - to open latrine	Tin	TV Electric Fan Refridgerator Electricity	1	1	1	1	0	Primary	No	0			Consult Traditional Healer Seek care at medical facility	0	1	0	0	0	1	0	0	0	0	0	0		Consult with village health care worker Isolate dog for observation	0	0	1	0	0	0	0	1	0	0	0	0		Yes
592	Meghna	Yes	45	Male	4	Islam	Tube Well	Flush - to sewer or tank	Brick	TV Electric Fan Refridgerator Electricity Bank Account	1	1	1	1	1	Masters and Above	No	0			Wash Wound Consult with animal health worker Seek rabies vaccination Isolate dog for observation	1	0	0	1	0	0	1	1	0	0	0	0		Wash Wound Seek rabies vaccination	1	0	0	0	0	0	1	0	0	0	0	0		Yes
593	Meghna	Yes	55	Male	5	Islam	Tube Well	Flush - to sewer or tank	Tin	TV Electric Fan Refridgerator Electricity Bank Account	1	1	1	1	1	Degree	No	0			Consult with village health care worker Seek rabies vaccination	0	0	1	0	0	0	1	0	0	0	0	0		Wash Wound Seek care at medical facility Seek rabies vaccination	1	0	0	0	0	1	1	0	0	0	0	0		Yes
594	Meghna	Yes	40	Female	5	Islam	Tube Well	Flush - to open latrine	Tin	TV Electric Fan Refridgerator Electricity Bank Account	1	1	1	1	1	Secondary	No	0			Seek rabies vaccination	0	0	0	0	0	0	1	0	0	0	0	0		Consult with village health care worker Seek rabies vaccination	0	0	1	0	0	0	1	0	0	0	0	0		Yes
595	Meghna	No	36	Male	5	Islam	Tube Well	Flush - to open latrine	Tin	TV Electric Fan Refridgerator Electricity	1	1	1	1	0	Secondary	No	0			Seek rabies vaccination	0	0	0	0	0	0	1	0	0	0	0	0		Seek care at medical facility Seek rabies vaccination	0	0	0	0	0	1	1	0	0	0	0	0		Yes
596	Meghna	Yes	75	Male	8	Islam	Tube Well	Flush - to sewer or tank	Brick	TV Electric Fan Refridgerator Electricity Bank Account	1	1	1	1	1	Secondary	No	0			Seek care at medical facility Seek rabies vaccination	0	0	0	0	0	1	1	0	0	0	0	0		Seek rabies vaccination Isolate dog for observation	0	0	0	0	0	0	1	1	0	0	0	0		Yes
597	Meghna	Yes	52	Male	5	Islam	Tube Well	Flush - to open latrine	Tin	TV Electric Fan Refridgerator Electricity	1	1	1	1	0	Primary	No	0			Seek rabies vaccination	0	0	0	0	0	0	1	0	0	0	0	0		Wash Wound Consult with village health care worker Consult with animal health worker Seek care at medical facility Seek rabies vaccination Isolate dog for observation	1	0	1	1	0	1	1	1	0	0	0	0		Yes
598	Meghna	Yes	40	Male	6	Islam	Tube Well	Flush - to sewer or tank	Tin	TV Electric Fan Refridgerator Electricity	1	1	1	1	0	Primary	No	0	I don't know		Wash Wound Consult with village health care worker	1	0	1	0	0	0	0	0	0	0	0	0		Wash Wound Consult with village health care worker	1	0	1	0	0	0	0	0	0	0	0	0		Yes
599	Meghna	Yes	45	Female	6	Islam	Tube Well	Flush - to sewer or tank	Tin	TV Electric Fan Refridgerator Electricity	1	1	1	1	0	Secondary	No	0			Wash Wound	1	0	0	0	0	0	0	0	0	0	0	0		Wash Wound Consult with village health care worker	1	0	1	0	0	0	0	0	0	0	0	0		Yes
600	Meghna	No	25	Female	3	Islam	Tube Well	Flush - to sewer or tank	Cement	TV Electric Fan Electricity	1	1	0	1	0	Primary	No	0			Wash Wound	1	0	0	0	0	0	0	0	0	0	0	0		Wash Wound	1	0	0	0	0	0	0	0	0	0	0	0		Yes
601	Meghna	No	28	Male	5	Islam	Tube Well	Flush - to sewer or tank	Tin	TV Electric Fan Electricity	1	1	0	1	0	Degree	No	0	I don't know		Wash Wound	1	0	0	0	0	0	0	0	0	0	0	0		Wash Wound Consult Traditional Healer	1	1	0	0	0	0	0	0	0	0	0	0		Yes
602	Meghna		55	Male	6	Islam	Pond/River/Lake Water	Flush - to sewer or tank	Tin	TV Electric Fan	1	1	0	0	0	Primary	No	0			Consult Traditional Healer	0	1	0	0	0	0	0	0	0	0	0	0		Consult Traditional Healer	0	1	0	0	0	0	0	0	0	0	0	0		Yes
603	Meghna	No	25	Female	3	Islam	Tube Well	Flush - to sewer or tank	Cement	TV Electric Fan Refridgerator Electricity Bank Account	1	1	1	1	1	Secondary	No	0			Wash Wound Consult Traditional Healer	1	1	0	0	0	0	0	0	0	0	0	0		Wash Wound Consult with village health care worker	1	0	1	0	0	0	0	0	0	0	0	0		Yes
604	Meghna	No	25	Female	3	Islam	Tube Well	Flush - to sewer or tank	Tin	TV Electric Fan Refridgerator	1	1	1	0	0	Secondary	No	0			Wash Wound Consult with village health care worker	1	0	1	0	0	0	0	0	0	0	0	0		Wash Wound Consult with village health care worker	1	0	1	0	0	0	0	0	0	0	0	0		Yes
605	Meghna	Yes	50	Male	5	Islam	Tube Well	Flush - to sewer or tank	Cement	TV Electric Fan Refridgerator Electricity Bank Account	1	1	1	1	1	Secondary	No	0			Wash Wound Consult with village health care worker	1	0	1	0	0	0	0	0	0	0	0	0		Wash Wound Consult Traditional Healer	1	1	0	0	0	0	0	0	0	0	0	0		Yes
606	Meghna	No	20	Female	4	Islam	Tube Well	Flush - to sewer or tank	Tin	TV Electric Fan Refridgerator Electricity Bank Account	1	1	1	1	1	Secondary	No	0			Wash Wound Consult Traditional Healer	1	1	0	0	0	0	0	0	0	0	0	0		Wash Wound Consult Traditional Healer	1	1	0	0	0	0	0	0	0	0	0	0		Yes
607	Meghna	Yes	65	Male	5	Islam	Tube Well	Flush - to sewer or tank	Cement	TV Electric Fan Refridgerator Electricity	1	1	1	1	0	Secondary	No	0			Wash Wound Consult Traditional Healer	1	1	0	0	0	0	0	0	0	0	0	0		Wash Wound Consult Traditional Healer	1	1	0	0	0	0	0	0	0	0	0	0		Yes
608	Meghna	No	25	Female	5	Islam	Tube Well	Flush - to sewer or tank	Tin	TV Electric Fan Refridgerator Electricity	1	1	1	1	0	Secondary	No	0			Wash Wound Consult Traditional Healer Consult with village health care worker Consult with animal health worker	1	1	1	1	0	0	0	0	0	0	0	0		Wash Wound Consult Traditional Healer Consult with village health care worker	1	1	1	0	0	0	0	0	0	0	0	0		No
609	Meghna	Yes	45	Male	5	Islam	Tube Well	Flush - to sewer or tank	Tin	TV Electric Fan Refridgerator Electricity Bank Account	1	1	1	1	1	Secondary	No	0			Wash Wound Consult Traditional Healer Consult with village health care worker Consult with animal health worker	1	1	1	1	0	0	0	0	0	0	0	0		Wash Wound Consult Traditional Healer Consult with village health care worker Consult with animal health worker	1	1	1	1	0	0	0	0	0	0	0	0		No
610	Meghna	Yes	65	Male	6	Islam	Tube Well	Flush - to sewer or tank	Tin	TV Electric Fan Refridgerator	1	1	1	0	0	Primary	No	0			Consult Traditional Healer	0	1	0	0	0	0	0	0	0	0	0	0		Consult Traditional Healer	0	1	0	0	0	0	0	0	0	0	0	0		No
611	Meghna	No	40	Female	5	Islam	Tube Well	Flush - to sewer or tank	Cement	TV Electric Fan Refridgerator Electricity Bank Account	1	1	1	1	1	Secondary	No	0			Wash Wound Consult Traditional Healer Consult with village health care worker	1	1	1	0	0	0	0	0	0	0	0	0		Wash Wound Consult Traditional Healer Consult with village health care worker	1	1	1	0	0	0	0	0	0	0	0	0		Yes
612	Meghna	Yes	45	Male	5	Islam	Tube Well	Flush - to sewer or tank	Tin	TV Electric Fan Refridgerator	1	1	1	0	0	Secondary	No	0			Wash Wound Consult Traditional Healer Consult with village health care worker	1	1	1	0	0	0	0	0	0	0	0	0		Wash Wound Consult Traditional Healer Consult with village health care worker	1	1	1	0	0	0	0	0	0	0	0	0		No
613	Meghna	No	25	Female	3	Islam	Tube Well	Flush - to sewer or tank	Tin	TV Electric Fan Refridgerator Electricity Bank Account	1	1	1	1	1	Masters and Above	No	0			Wash Wound Consult Traditional Healer Consult with village health care worker	1	1	1	0	0	0	0	0	0	0	0	0		Wash Wound Consult Traditional Healer Consult with village health care worker	1	1	1	0	0	0	0	0	0	0	0	0		No
614	Meghna	Yes	70	Male	7	Islam	Tube Well	Flush - to sewer or tank	Tin	TV Electric Fan Refridgerator Electricity Bank Account	1	1	1	1	1	Secondary	Yes	0	No		Wash Wound Consult Traditional Healer Consult with village health care worker	1	1	1	0	0	0	0	0	0	0	0	0		Wash Wound Consult Traditional Healer	1	1	0	0	0	0	0	0	0	0	0	0		No
618	Narayanganj	Yes	38	Male	3	Islam	Piped Inside	Flush - to sewer or tank	Brick	TV Electric Fan Refridgerator Electricity Bank Account	1	1	1	1	1	Masters and Above	No	0			Consult with village health care worker Seek care at medical facility Seek rabies vaccination	0	0	1	0	0	1	1	0	0	0	0	0		Wash Wound Consult with village health care worker Seek care at medical facility Seek rabies vaccination	1	0	1	0	0	1	1	0	0	0	0	0		Yes
619	Narayanganj	Yes	32	Female	4	Islam	Piped Inside	Flush - to sewer or tank	Cement	TV Electric Fan Refridgerator Electricity Bank Account	1	1	1	1	1	Secondary	Yes	0	No		Seek care at medical facility Seek rabies vaccination	0	0	0	0	0	1	1	0	0	0	0	0		Wash Wound Seek care at medical facility Seek rabies vaccination	1	0	0	0	0	1	1	0	0	0	0	0		Yes
620	Narayanganj	Yes	55	Male	7	Islam	Piped Inside	Flush - to sewer or tank	Brick	TV Electric Fan Refridgerator Electricity Bank Account	1	1	1	1	1	Secondary	No	0			Seek care at medical facility	0	0	0	0	0	1	0	0	0	0	0	0		Wash Wound Seek care at medical facility Seek rabies vaccination	1	0	0	0	0	1	1	0	0	0	0	0		Yes
621	Narayanganj	Yes	24	Male	6	Islam	Piped Inside	Flush - to sewer or tank	Brick	TV Electric Fan Refridgerator Electricity Bank Account	1	1	1	1	1	Secondary	No	0			Nothing	0	0	0	0	0	0	0	0	0	1	0	0		Wash Wound Consult with animal health worker	1	0	0	1	0	0	0	0	0	0	0	0		Yes
622	Narayanganj	Yes	40	Female	9	Islam	Piped Inside	Flush - to sewer or tank	Cement	TV Electric Fan Refridgerator Electricity Bank Account	1	1	1	1	1	Masters and Above	No	0			Consult with village health care worker Consult with animal health worker	0	0	1	1	0	0	0	0	0	0	0	0		Consult with village health care worker Consult with animal health worker	0	0	1	1	0	0	0	0	0	0	0	0		Yes
623	Narayanganj	Yes	45	Male	4	Islam	Piped Inside	Flush - to sewer or tank	Brick	TV Electric Fan Refridgerator Electricity Bank Account	1	1	1	1	1	Secondary	No	0			Decline to answer	0	0	0	0	0	0	0	0	0	0	0	1		Decline to answer	0	0	0	0	0	0	0	0	0	0	0	1		No
624	Narayanganj	Yes	32	Male	4	Islam	Piped Inside	Flush - to sewer or tank	Brick	TV Electric Fan Refridgerator Electricity Bank Account	1	1	1	1	1	Secondary	No	0			Wash Wound Consult with village health care worker Consult with animal health worker	1	0	1	1	0	0	0	0	0	0	0	0		Wash Wound Consult with village health care worker Consult with animal health worker	1	0	1	1	0	0	0	0	0	0	0	0		Yes
625	Narayanganj	Yes	28	Female	4	Islam	Piped Inside	Flush - to sewer or tank	Tin	TV Electric Fan Electricity	1	1	0	1	0	Secondary	No	0			Decline to answer	0	0	0	0	0	0	0	0	0	0	0	1		Wash Wound Consult with village health care worker Consult with animal health worker	1	0	1	1	0	0	0	0	0	0	0	0		No
626	Narayanganj	Yes	28	Female	3	Islam	Piped Inside	Flush - to sewer or tank	Cement	TV Electric Fan Electricity	1	1	0	1	0	Secondary	No	0			Decline to answer	0	0	0	0	0	0	0	0	0	0	0	1		Wash Wound Consult with village health care worker Consult with animal health worker Seek care at medical facility	1	0	1	1	0	1	0	0	0	0	0	0		No
627	Narayanganj	Yes	35	Male	4	Islam	Piped Inside	Flush - to sewer or tank	Cement	TV Electric Fan Refridgerator Electricity	1	1	1	1	0	Secondary	No	0			Decline to answer	0	0	0	0	0	0	0	0	0	0	0	1		Wash Wound Consult with village health care worker Seek care at medical facility	1	0	1	0	0	1	0	0	0	0	0	0		No
628	Narayanganj	Yes	27	Female	5	Islam	Piped Inside	Flush - to sewer or tank	Brick	TV Electric Fan Refridgerator Electricity Bank Account	1	1	1	1	1	Secondary	No	0			Consult with village health care worker Seek care at medical facility	0	0	1	0	0	1	0	0	0	0	0	0		Wash Wound Consult with village health care worker Seek care at medical facility Seek rabies vaccination	1	0	1	0	0	1	1	0	0	0	0	0		No
629	Narayanganj	Yes	35	Male	5	Islam	Piped Inside	Flush - to sewer or tank	Cement	TV Electric Fan Refridgerator Electricity Bank Account	1	1	1	1	1	Degree	No	0			Wash Wound Consult with village health care worker Consult with animal health worker Seek care at medical facility	1	0	1	1	0	1	0	0	0	0	0	0		Wash Wound Consult with village health care worker Consult with animal health worker Seek care at medical facility Seek rabies vaccination	1	0	1	1	0	1	1	0	0	0	0	0		Yes
630	Narayanganj	Yes	34	Male	6	Islam	Piped Inside	Flush - to sewer or tank	Tin	TV Electric Fan Refridgerator Electricity Bank Account	1	1	1	1	1	Secondary	No	0			Decline to answer	0	0	0	0	0	0	0	0	0	0	0	1		Seek rabies vaccination	0	0	0	0	0	0	1	0	0	0	0	0		No
631	Narayanganj	Yes	35	Male	5	Islam	Piped Inside	Flush - to sewer or tank	Cement	TV Electric Fan Refridgerator Electricity Bank Account	1	1	1	1	1	Secondary	Yes	0	No		Wash Wound Consult with village health care worker Consult with animal health worker Seek care at medical facility Seek rabies vaccination	1	0	1	1	0	1	1	0	0	0	0	0		Wash Wound Consult with village health care worker Consult with animal health worker Seek care at medical facility Seek rabies vaccination	1	0	1	1	0	1	1	0	0	0	0	0		Yes
633	Narayanganj	Yes	52	Male	5	Islam	Piped Inside	Flush - to sewer or tank	Brick	TV Electric Fan Refridgerator Electricity Bank Account	1	1	1	1	1	Secondary	No	0			Wash Wound Consult with animal health worker Seek care at medical facility	1	0	0	1	0	1	0	0	0	0	0	0		Wash Wound Consult with animal health worker Seek care at medical facility	1	0	0	1	0	1	0	0	0	0	0	0		No
634	Narayanganj	Yes	56	Female	6	Islam	Piped Inside	Flush - to sewer or tank	Brick	TV Electric Fan Refridgerator Electricity Bank Account	1	1	1	1	1	Secondary	No	0			Wash Wound Consult with village health care worker Seek care at medical facility	1	0	1	0	0	1	0	0	0	0	0	0		Wash Wound Consult with village health care worker Seek care at medical facility	1	0	1	0	0	1	0	0	0	0	0	0		No
635	Narayanganj	Yes	50	Male	4	Islam	Piped Inside	Flush - to sewer or tank	Brick	TV Electric Fan Refridgerator Electricity Bank Account	1	1	1	1	1	Secondary	No	0			Wash Wound Consult with village health care worker Seek care at medical facility	1	0	1	0	0	1	0	0	0	0	0	0		Wash Wound Consult with village health care worker Seek care at medical facility	1	0	1	0	0	1	0	0	0	0	0	0		No
636	Narayanganj	Yes	40	Male	5	Islam	Piped Inside	Flush - to sewer or tank	Cement	TV Electric Fan Electricity	1	1	0	1	0	Secondary	No	0			Wash Wound Consult with village health care worker Seek care at medical facility	1	0	1	0	0	1	0	0	0	0	0	0		Wash Wound Consult with village health care worker Seek care at medical facility	1	0	1	0	0	1	0	0	0	0	0	0		No
637	Narayanganj	Yes	44	Male	4	Islam	Piped Inside	Flush - to sewer or tank	Tin	TV Electric Fan Refridgerator Electricity	1	1	1	1	0	Primary	No	0			Wash Wound Consult with village health care worker	1	0	1	0	0	0	0	0	0	0	0	0		Wash Wound Consult with village health care worker	1	0	1	0	0	0	0	0	0	0	0	0		No
638	Narayanganj	Yes	50	Male	5	Islam	Piped Inside	Flush - to sewer or tank	Brick	TV Electric Fan Refridgerator Electricity	1	1	1	1	0	Secondary	No	0			Wash Wound Consult with village health care worker	1	0	1	0	0	0	0	0	0	0	0	0		Wash Wound Consult with village health care worker	1	0	1	0	0	0	0	0	0	0	0	0		No
639	Narayanganj	Yes	48	Male	4	Islam	Piped Inside	Flush - to sewer or tank	Brick	TV Electric Fan Refridgerator Electricity Bank Account	1	1	1	1	1	Secondary	No	0			Wash Wound Consult with village health care worker	1	0	1	0	0	0	0	0	0	0	0	0		Wash Wound Consult with village health care worker	1	0	1	0	0	0	0	0	0	0	0	0		No
640	Narayanganj	Yes	44	Male	4	Islam	Piped Inside	Flush - to sewer or tank	Brick	TV Electric Fan Refridgerator Electricity Bank Account	1	1	1	1	1	Secondary	No	0			Wash Wound Consult with village health care worker	1	0	1	0	0	0	0	0	0	0	0	0		Wash Wound Consult with village health care worker	1	0	1	0	0	0	0	0	0	0	0	0		No
641	Narayanganj	Yes	52	Female	5	Islam	Piped Inside	Flush - to sewer or tank	Brick	TV Electric Fan Refridgerator Electricity	1	1	1	1	0	Primary	No	0			Wash Wound Consult with village health care worker	1	0	1	0	0	0	0	0	0	0	0	0		Wash Wound Consult with village health care worker Consult with animal health worker Seek care at medical facility	1	0	1	1	0	1	0	0	0	0	0	0		No
642	Narayanganj	Yes		Male	5	Islam	Piped Inside	Flush - to sewer or tank	Cement	TV Electric Fan Electricity	1	1	0	1	0	No Education	No	0			Consult with village health care worker	0	0	1	0	0	0	0	0	0	0	0	0		Consult with village health care worker	0	0	1	0	0	0	0	0	0	0	0	0		No
643	Narayanganj	Yes	40	Male	4	Islam	Piped Inside	Flush - to sewer or tank	Brick	TV Electric Fan Refridgerator Electricity	1	1	1	1	0	Secondary	No	0			Seek care at medical facility	0	0	0	0	0	1	0	0	0	0	0	0		Seek care at medical facility Seek rabies vaccination	0	0	0	0	0	1	1	0	0	0	0	0		No
644	Narayanganj	Yes	40	Male	5	Islam	Piped Inside	Flush - to sewer or tank	Tin	TV Electric Fan Electricity	1	1	0	1	0	No Education	No	0			Seek care at medical facility	0	0	0	0	0	1	0	0	0	0	0	0		Seek care at medical facility	0	0	0	0	0	1	0	0	0	0	0	0		No
645	Narayanganj	Yes	54	Male	6	Islam	Piped Inside	Flush - to sewer or tank	Brick	TV Electric Fan Refridgerator Electricity	1	1	1	1	0	No Education	No	0			Seek care at medical facility	0	0	0	0	0	1	0	0	0	0	0	0		Seek care at medical facility	0	0	0	0	0	1	0	0	0	0	0	0		No
646	Narayanganj	Yes	40	Male	4	Islam	Piped Inside	Flush - to sewer or tank	Brick	TV Electric Fan Refridgerator Electricity	1	1	1	1	0	No Education	No	0			Seek care at medical facility	0	0	0	0	0	1	0	0	0	0	0	0		Seek care at medical facility	0	0	0	0	0	1	0	0	0	0	0	0		No
647	Narayanganj	Yes	53	Male	5	Islam	Piped Inside	Flush - to sewer or tank	Tin	TV Electric Fan Electricity	1	1	0	1	0	No Education	No	0			Seek care at medical facility	0	0	0	0	0	1	0	0	0	0	0	0		Seek care at medical facility	0	0	0	0	0	1	0	0	0	0	0	0		No
648	Narayanganj	Yes	47	Male	4	Islam	Piped Inside	Flush - to sewer or tank	Tin	TV Electric Fan Electricity	1	1	0	1	0	Primary	No	0			Consult with village health care worker	0	0	1	0	0	0	0	0	0	0	0	0		Wash Wound Consult with village health care worker	1	0	1	0	0	0	0	0	0	0	0	0		No
649	Narayanganj	Yes	38	Male	5	Islam	Piped Inside	Flush - to sewer or tank	Cement	TV Electric Fan Electricity	1	1	0	1	0	Secondary	No	0			Consult with village health care worker	0	0	1	0	0	0	0	0	0	0	0	0		Consult with village health care worker	0	0	1	0	0	0	0	0	0	0	0	0		No
650	Narayanganj	Yes	35	Male	3	Islam	Piped Inside	Flush - to sewer or tank	Cement	TV Electric Fan Electricity	1	1	0	1	0	Secondary	No	0			Wash Wound Consult with animal health worker	1	0	0	1	0	0	0	0	0	0	0	0		Wash Wound Consult with animal health worker	1	0	0	1	0	0	0	0	0	0	0	0		Yes
651	Narayanganj	Yes	39	Male	5	Islam	Piped Inside	Flush - to sewer or tank	Brick	TV Electric Fan Refridgerator Electricity	1	1	1	1	0	Degree	No	0			Wash Wound Seek care at medical facility	1	0	0	0	0	1	0	0	0	0	0	0		Wash Wound Seek care at medical facility Seek rabies vaccination	1	0	0	0	0	1	1	0	0	0	0	0		Yes
653	Narayanganj	Yes	40	Male	4	Islam	Piped Inside	Flush - to sewer or tank	Brick	TV Electric Fan Refridgerator Electricity Bank Account	1	1	1	1	1	Secondary	No	0			Wash Wound Consult with village health care worker Seek care at medical facility	1	0	1	0	0	1	0	0	0	0	0	0		Wash Wound Consult with village health care worker Seek care at medical facility	1	0	1	0	0	1	0	0	0	0	0	0		No
654	Narayanganj	Yes	37	Female	6	Islam	Piped Inside	Flush - to sewer or tank	Cement	TV Electric Fan Refridgerator Electricity	1	1	1	1	0	Secondary	No	0			Wash Wound Consult with animal health worker Seek care at medical facility	1	0	0	1	0	1	0	0	0	0	0	0		Wash Wound Consult with animal health worker Seek care at medical facility	1	0	0	1	0	1	0	0	0	0	0	0		No
655	Narayanganj	Yes	40	Male	4	Islam	Piped Inside	Flush - to sewer or tank	Cement	TV Electric Fan Refridgerator Electricity Bank Account	1	1	1	1	1	Secondary	No	0			Wash Wound Consult with village health care worker Seek care at medical facility	1	0	1	0	0	1	0	0	0	0	0	0		Wash Wound Consult with animal health worker Seek care at medical facility	1	0	0	1	0	1	0	0	0	0	0	0		No
656	Narayanganj	Yes	45	Male	4	Islam	Piped Inside	Flush - to sewer or tank	Cement	TV Electric Fan Electricity	1	1	0	1	0	No Education	No	0			Wash Wound Consult with village health care worker	1	0	1	0	0	0	0	0	0	0	0	0		Wash Wound Consult with village health care worker Seek care at medical facility	1	0	1	0	0	1	0	0	0	0	0	0		No
657	Narayanganj	Yes	32	Male	5	Islam	Piped Inside	Flush - to sewer or tank	Brick	TV Electric Fan Refridgerator Electricity Bank Account	1	1	1	1	1	Secondary	No	0			Consult with animal health worker Seek care at medical facility	0	0	0	1	0	1	0	0	0	0	0	0		Wash Wound Consult with animal health worker Seek care at medical facility	1	0	0	1	0	1	0	0	0	0	0	0		No
658	Narayanganj	Yes	37	Male	7	Islam	Piped Inside	Flush - to sewer or tank	Cement	TV Electric Fan Refridgerator Electricity Bank Account	1	1	1	1	1	Secondary	No	0			Wash Wound Seek care at medical facility Seek rabies vaccination	1	0	0	0	0	1	1	0	0	0	0	0		Wash Wound Consult with animal health worker Seek care at medical facility	1	0	0	1	0	1	0	0	0	0	0	0		No
659	Narayanganj	Yes	52	Male	5	Islam	Piped Inside	Flush - to sewer or tank	Brick	TV Electric Fan Refridgerator Electricity Bank Account	1	1	1	1	1	Secondary	No	0			Wash Wound Consult with animal health worker Seek care at medical facility Seek rabies vaccination	1	0	0	1	0	1	1	0	0	0	0	0		Wash Wound Consult with animal health worker Seek care at medical facility Seek rabies vaccination	1	0	0	1	0	1	1	0	0	0	0	0		No
660	Narayanganj	Yes	34	Male	4	Islam	Piped Inside	Flush - to sewer or tank	Cement	TV Electric Fan Refridgerator Electricity Bank Account	1	1	1	1	1	Secondary	No	0			Wash Wound Consult with animal health worker Seek care at medical facility	1	0	0	1	0	1	0	0	0	0	0	0		Wash Wound Seek care at medical facility Seek rabies vaccination	1	0	0	0	0	1	1	0	0	0	0	0		No
661	Narayanganj	Yes	38	Male	5	Islam	Piped Inside	Flush - to sewer or tank	Brick	TV Electric Fan Refridgerator Electricity Bank Account	1	1	1	1	1	Secondary	No	0			Wash Wound Consult with animal health worker Seek care at medical facility Seek rabies vaccination	1	0	0	1	0	1	1	0	0	0	0	0		Seek care at medical facility Seek rabies vaccination	0	0	0	0	0	1	1	0	0	0	0	0		No
662	Narayanganj	Yes	49	Male	4	Islam	Piped Inside	Flush - to sewer or tank	Cement	TV Electric Fan Refridgerator Electricity	1	1	1	1	0	Secondary	No	0			Wash Wound Consult with animal health worker Seek care at medical facility Seek rabies vaccination	1	0	0	1	0	1	1	0	0	0	0	0		Wash Wound Consult with animal health worker Seek care at medical facility Seek rabies vaccination	1	0	0	1	0	1	1	0	0	0	0	0		No
663	Narayanganj	Yes	33	Male	4	Islam	Piped Inside	Flush - to sewer or tank	Brick	TV Electric Fan Refridgerator Electricity Bank Account	1	1	1	1	1	Secondary	No	0			Wash Wound Consult with animal health worker Seek care at medical facility Seek rabies vaccination	1	0	0	1	0	1	1	0	0	0	0	0		Wash Wound Consult with animal health worker Seek care at medical facility Seek rabies vaccination	1	0	0	1	0	1	1	0	0	0	0	0		No
664	Narayanganj	Yes	41	Male	5	Islam	Piped Inside	Flush - to sewer or tank	Cement	TV Electric Fan Refridgerator Electricity Bank Account	1	1	1	1	1	Secondary	No	0			Wash Wound Consult with animal health worker Seek care at medical facility Seek rabies vaccination	1	0	0	1	0	1	1	0	0	0	0	0		Wash Wound Seek care at medical facility Seek rabies vaccination	1	0	0	0	0	1	1	0	0	0	0	0		No
665	Narayanganj	Yes	39	Male	6	Islam	Piped Inside	Flush - to sewer or tank	Brick	TV Electric Fan Refridgerator Electricity Bank Account	1	1	1	1	1	Secondary	No	0			Wash Wound Seek care at medical facility Seek rabies vaccination	1	0	0	0	0	1	1	0	0	0	0	0		Wash Wound Consult with animal health worker Seek care at medical facility Seek rabies vaccination	1	0	0	1	0	1	1	0	0	0	0	0		No
666	Narayanganj	Yes	55	Male	7	Islam	Piped Inside	Flush - to sewer or tank	Cement	TV Electric Fan Refridgerator Electricity Bank Account	1	1	1	1	1	Secondary	No	0			Wash Wound Consult with animal health worker Seek care at medical facility Seek rabies vaccination	1	0	0	1	0	1	1	0	0	0	0	0		Consult with animal health worker Seek care at medical facility Seek rabies vaccination	0	0	0	1	0	1	1	0	0	0	0	0		No
667	Narayanganj	Yes	44	Male	5	Islam	Piped Inside	Flush - to sewer or tank	Cement	TV Electric Fan Refridgerator Electricity	1	1	1	1	0	No Education	No	0			Wash Wound Consult with animal health worker Seek care at medical facility Seek rabies vaccination	1	0	0	1	0	1	1	0	0	0	0	0		Wash Wound Consult with animal health worker Seek care at medical facility Seek rabies vaccination	1	0	0	1	0	1	1	0	0	0	0	0		No
668	Narayanganj	Yes	47	Male	5	Islam	Piped Inside	Flush - to sewer or tank	Cement	TV Electric Fan Refridgerator Electricity Bank Account	1	1	1	1	1	Secondary	No	0			Wash Wound Consult with animal health worker Seek care at medical facility Seek rabies vaccination	1	0	0	1	0	1	1	0	0	0	0	0		Wash Wound Seek care at medical facility Seek rabies vaccination	1	0	0	0	0	1	1	0	0	0	0	0		No
669	Narayanganj	Yes	36	Male	5	Islam	Piped Inside	Flush - to sewer or tank	Cement	TV Electric Fan Refridgerator Electricity Bank Account	1	1	1	1	1	Secondary	No	0			Wash Wound Consult with animal health worker Seek care at medical facility Seek rabies vaccination	1	0	0	1	0	1	1	0	0	0	0	0		Wash Wound Consult with animal health worker Seek care at medical facility Seek rabies vaccination	1	0	0	1	0	1	1	0	0	0	0	0		No
670	Narayanganj	Yes	38	Male	4	Islam	Piped Inside	Flush - to sewer or tank	Cement	TV Electric Fan Refridgerator Electricity Bank Account	1	1	1	1	1	Secondary	No	0			Wash Wound Consult with animal health worker Seek care at medical facility Seek rabies vaccination	1	0	0	1	0	1	1	0	0	0	0	0		Wash Wound Consult with animal health worker Seek care at medical facility Seek rabies vaccination	1	0	0	1	0	1	1	0	0	0	0	0		No
671	Narayanganj	Yes	46	Male	5	Islam	Piped Inside	Flush - to sewer or tank	Brick	TV Electric Fan Refridgerator Electricity Bank Account	1	1	1	1	1	Secondary	No	0			Wash Wound Consult with animal health worker Seek care at medical facility Seek rabies vaccination	1	0	0	1	0	1	1	0	0	0	0	0		Wash Wound Consult with animal health worker Seek care at medical facility Seek rabies vaccination	1	0	0	1	0	1	1	0	0	0	0	0		No
672	Narayanganj	Yes	37	Male	5	Islam	Piped Inside	Flush - to sewer or tank	Tin	TV Electric Fan Refridgerator Electricity	1	1	1	1	0	Secondary	No	0			Wash Wound Consult Traditional Healer Consult with village health care worker Consult with animal health worker Seek care at medical facility Seek rabies vaccination Isolate dog for observation	1	1	1	1	0	1	1	1	0	0	0	0		Wash Wound Consult Traditional Healer Consult with village health care worker Consult with animal health worker Seek care at medical facility Seek rabies vaccination	1	1	1	1	0	1	1	0	0	0	0	0		No
673	Narayanganj	Yes	39	Female	4	Islam	Piped Inside	Flush - to sewer or tank	Cement	TV Electric Fan Refridgerator	1	1	1	0	0	Secondary	No	0			Wash Wound Consult with village health care worker Consult with animal health worker Seek care at medical facility Seek rabies vaccination	1	0	1	1	0	1	1	0	0	0	0	0		Wash Wound Consult Traditional Healer Consult with village health care worker Consult with animal health worker Seek care at medical facility Seek rabies vaccination	1	1	1	1	0	1	1	0	0	0	0	0		No
674	Narayanganj	Yes	45	Female	8	Islam	Piped Inside	Flush - to sewer or tank	Brick	TV Electric Fan Refridgerator	1	1	1	0	0	Secondary	No	0			Wash Wound Consult with village health care worker Consult with animal health worker Contact police Seek care at medical facility Seek rabies vaccination	1	0	1	1	1	1	1	0	0	0	0	0		Wash Wound Consult Traditional Healer Consult with village health care worker Consult with animal health worker Seek care at medical facility Seek rabies vaccination	1	1	1	1	0	1	1	0	0	0	0	0		No
675	Narayanganj	Yes	45	Male	6	Islam	Piped Inside	Flush - to sewer or tank	Cement	TV Electric Fan Refridgerator	1	1	1	0	0	Secondary	No	0			Wash Wound Consult Traditional Healer Consult with village health care worker Consult with animal health worker Seek care at medical facility	1	1	1	1	0	1	0	0	0	0	0	0		Wash Wound Consult Traditional Healer Consult with village health care worker Consult with animal health worker Seek care at medical facility	1	1	1	1	0	1	0	0	0	0	0	0		No
676	Narayanganj	Yes	40	Female	5	Islam	Piped Inside	Flush - to sewer or tank	Tin	TV Electric Fan	1	1	0	0	0	Secondary	No	0			Wash Wound Consult Traditional Healer Consult with village health care worker Consult with animal health worker Seek care at medical facility Seek rabies vaccination	1	1	1	1	0	1	1	0	0	0	0	0		Wash Wound Consult Traditional Healer Consult with village health care worker Consult with animal health worker Seek care at medical facility Seek rabies vaccination	1	1	1	1	0	1	1	0	0	0	0	0		No
677	Narayanganj	Yes	45	Female	7	Islam	Piped Inside	Flush - to sewer or tank	Brick	TV Electric Fan	1	1	0	0	0	Secondary	No	0			Wash Wound Consult Traditional Healer Consult with village health care worker Consult with animal health worker Seek care at medical facility Seek rabies vaccination	1	1	1	1	0	1	1	0	0	0	0	0		Wash Wound Consult Traditional Healer Consult with village health care worker Consult with animal health worker Seek care at medical facility Seek rabies vaccination	1	1	1	1	0	1	1	0	0	0	0	0		No
679	Narayanganj	Yes	45	Male	5	Islam	Piped Inside	Flush - to sewer or tank	Brick	TV Electric Fan Refridgerator Electricity Bank Account	1	1	1	1	1	Primary	No	0			Wash Wound Consult with village health care worker	1	0	1	0	0	0	0	0	0	0	0	0		Wash Wound Consult with village health care worker	1	0	1	0	0	0	0	0	0	0	0	0		No
680	Narayanganj	Yes	42	Female	6	Islam	Piped Inside	Flush - to sewer or tank	Brick	TV Electric Fan	1	1	0	0	0	Secondary	No	0			Wash Wound Consult Traditional Healer Consult with village health care worker Consult with animal health worker Seek care at medical facility Seek rabies vaccination	1	1	1	1	0	1	1	0	0	0	0	0		Wash Wound Consult Traditional Healer Consult with village health care worker Consult with animal health worker Seek care at medical facility Seek rabies vaccination	1	1	1	1	0	1	1	0	0	0	0	0		No
681	Narayanganj	Yes	22	Male	3	Islam	Piped Inside	Flush - to sewer or tank	Brick	Electric Fan Electricity	0	1	0	1	0	Primary	No	0			Consult with village health care worker	0	0	1	0	0	0	0	0	0	0	0	0		Consult with village health care worker	0	0	1	0	0	0	0	0	0	0	0	0		No
682	Narayanganj	Yes	40	Female	5	Islam	Piped Inside	Flush - to sewer or tank	Brick	TV Electric Fan	1	1	0	0	0	Secondary	No	0			Wash Wound Consult Traditional Healer Consult with village health care worker Consult with animal health worker Seek care at medical facility Seek rabies vaccination	1	1	1	1	0	1	1	0	0	0	0	0		Wash Wound Consult Traditional Healer Consult with village health care worker Consult with animal health worker Seek care at medical facility Seek rabies vaccination	1	1	1	1	0	1	1	0	0	0	0	0		No
683	Narayanganj	Yes	43	Male	4	Islam	Piped Inside	Flush - to sewer or tank	Brick	TV Electric Fan Electricity Bank Account	1	1	0	1	1	Secondary	No	0			Seek rabies vaccination	0	0	0	0	0	0	1	0	0	0	0	0		Wash Wound Consult with village health care worker Seek rabies vaccination	1	0	1	0	0	0	1	0	0	0	0	0		No
684	Narayanganj	Yes	42	Male	6	Islam	Piped Inside	Flush - to sewer or tank	Brick	TV Electric Fan Refridgerator	1	1	1	0	0	Secondary	No	0			Wash Wound Consult Traditional Healer Consult with village health care worker Consult with animal health worker Seek care at medical facility Seek rabies vaccination	1	1	1	1	0	1	1	0	0	0	0	0		Wash Wound Consult Traditional Healer Consult with village health care worker Consult with animal health worker Seek care at medical facility Seek rabies vaccination	1	1	1	1	0	1	1	0	0	0	0	0		No
685	Narayanganj	Yes	55	Male	4	Islam	Piped Inside	Flush - to sewer or tank	Brick	TV Electric Fan Refridgerator Electricity Bank Account	1	1	1	1	1	Secondary	No	0			Wash Wound Consult with village health care worker	1	0	1	0	0	0	0	0	0	0	0	0		Consult with village health care worker	0	0	1	0	0	0	0	0	0	0	0	0		No
686	Narayanganj	Yes	40	Female	4	Islam	Piped Inside	Flush - to sewer or tank	Brick	TV Electric Fan	1	1	0	0	0	Secondary	No	0			Wash Wound Consult Traditional Healer Consult with village health care worker Consult with animal health worker Seek care at medical facility Seek rabies vaccination	1	1	1	1	0	1	1	0	0	0	0	0		Wash Wound Consult Traditional Healer Consult with village health care worker Consult with animal health worker Seek care at medical facility Seek rabies vaccination	1	1	1	1	0	1	1	0	0	0	0	0		No
687	Narayanganj	Yes	48	Male	4	Islam	Piped Inside	Flush - to sewer or tank	Brick	TV Electric Fan Refridgerator Electricity Bank Account	1	1	1	1	1	Secondary	No	0			Wash Wound Consult with village health care worker Seek rabies vaccination	1	0	1	0	0	0	1	0	0	0	0	0		Wash Wound Consult with village health care worker	1	0	1	0	0	0	0	0	0	0	0	0		No
688	Narayanganj	Yes	50	Male	8	Islam	Piped Inside	Flush - to sewer or tank	Cement	TV Electric Fan Refridgerator	1	1	1	0	0	Secondary	No	0			Wash Wound Consult Traditional Healer Consult with village health care worker Seek care at medical facility Seek rabies vaccination	1	1	1	0	0	1	1	0	0	0	0	0		Wash Wound Consult Traditional Healer Consult with village health care worker Consult with animal health worker Seek care at medical facility Seek rabies vaccination	1	1	1	1	0	1	1	0	0	0	0	0		No
689	Narayanganj	Yes	42	Male	5	Islam	Piped Inside	Flush - to sewer or tank	Brick	TV Electric Fan Refridgerator Electricity Bank Account	1	1	1	1	1	Primary	No	0			Wash Wound Consult with village health care worker	1	0	1	0	0	0	0	0	0	0	0	0		Consult with village health care worker	0	0	1	0	0	0	0	0	0	0	0	0		No
690	Narayanganj	Yes	48	Female	6	Islam	Piped Inside	Flush - to sewer or tank	Brick	TV Electric Fan	1	1	0	0	0	Degree	No	0			Wash Wound Consult Traditional Healer Consult with village health care worker Consult with animal health worker Seek care at medical facility Seek rabies vaccination	1	1	1	1	0	1	1	0	0	0	0	0		Wash Wound Consult Traditional Healer Consult with village health care worker Consult with animal health worker Seek care at medical facility Seek rabies vaccination	1	1	1	1	0	1	1	0	0	0	0	0		No
691	Narayanganj	Yes	52	Male	4	Islam	Piped Inside	Flush - to sewer or tank	Brick	TV Electric Fan Refridgerator Electricity Bank Account	1	1	1	1	1	Primary	No	0			Consult with village health care worker	0	0	1	0	0	0	0	0	0	0	0	0		Consult with village health care worker	0	0	1	0	0	0	0	0	0	0	0	0		No
692	Narayanganj	Yes	38	Female	6	Islam	Piped Inside	Flush - to sewer or tank	Cement	TV Electric Fan	1	1	0	0	0	Secondary	No	0			Wash Wound Consult Traditional Healer Consult with village health care worker Consult with animal health worker Seek care at medical facility Seek rabies vaccination	1	1	1	1	0	1	1	0	0	0	0	0		Wash Wound Consult Traditional Healer Consult with village health care worker Consult with animal health worker Seek care at medical facility Seek rabies vaccination	1	1	1	1	0	1	1	0	0	0	0	0		No
693	Narayanganj	Yes	26	Male	5	Islam	Piped Inside	Flush - to sewer or tank	Tin	TV Electric Fan Electricity	1	1	0	1	0	Primary	No	0			Consult with village health care worker	0	0	1	0	0	0	0	0	0	0	0	0		Consult with village health care worker	0	0	1	0	0	0	0	0	0	0	0	0		No
694	Narayanganj	Yes	45	Male	8	Islam	Piped Inside	Flush - to sewer or tank	Brick	TV Electric Fan	1	1	0	0	0	Secondary	No	0			Wash Wound Consult Traditional Healer Consult with village health care worker Consult with animal health worker Seek care at medical facility Seek rabies vaccination	1	1	1	1	0	1	1	0	0	0	0	0		Wash Wound Consult Traditional Healer Consult with village health care worker Consult with animal health worker Seek care at medical facility Seek rabies vaccination	1	1	1	1	0	1	1	0	0	0	0	0		No
695	Narayanganj	Yes	56	Male	5	Islam	Piped Inside	Flush - to sewer or tank	Brick	TV Electric Fan Refridgerator Electricity Bank Account	1	1	1	1	1	Primary	No	0			Consult with village health care worker	0	0	1	0	0	0	0	0	0	0	0	0		Consult with village health care worker	0	0	1	0	0	0	0	0	0	0	0	0		No
696	Narayanganj	Yes	42	Female	5	Islam	Piped Inside	Flush - to sewer or tank	Brick	TV Electric Fan	1	1	0	0	0	Secondary	No	0			Wash Wound Consult Traditional Healer Consult with village health care worker Consult with animal health worker Seek care at medical facility Seek rabies vaccination	1	1	1	1	0	1	1	0	0	0	0	0		Wash Wound Consult Traditional Healer Consult with village health care worker Consult with animal health worker Seek care at medical facility Seek rabies vaccination	1	1	1	1	0	1	1	0	0	0	0	0		No
697	Narayanganj	Yes	45	Male	5	Islam	Piped Inside	Flush - to sewer or tank	Brick	TV Electric Fan Refridgerator Electricity Bank Account	1	1	1	1	1	Primary	No	0			Consult with village health care worker	0	0	1	0	0	0	0	0	0	0	0	0		Consult with village health care worker	0	0	1	0	0	0	0	0	0	0	0	0		No
698	Narayanganj	Yes	50	Male	7	Islam	Piped Inside	Flush - to sewer or tank	Brick	TV Electric Fan	1	1	0	0	0	Secondary	No	0			Wash Wound Consult Traditional Healer Consult with village health care worker Consult with animal health worker Seek care at medical facility Seek rabies vaccination	1	1	1	1	0	1	1	0	0	0	0	0		Wash Wound Consult Traditional Healer Consult with village health care worker Consult with animal health worker Seek care at medical facility Seek rabies vaccination	1	1	1	1	0	1	1	0	0	0	0	0		No
699	Narayanganj	Yes	52	Male	5	Islam	Piped Inside	Flush - to sewer or tank	Brick	TV Electric Fan Refridgerator Electricity Bank Account	1	1	1	1	1	Primary	No	0			Consult with village health care worker	0	0	1	0	0	0	0	0	0	0	0	0		Consult with village health care worker	0	0	1	0	0	0	0	0	0	0	0	0		No
700	Narayanganj	Yes	38	Female	4	Hinduism	Piped Inside	Flush - to sewer or tank	Brick	TV Electric Fan	1	1	0	0	0	Secondary	No	0			Wash Wound Consult Traditional Healer Consult with village health care worker Consult with animal health worker Seek care at medical facility Seek rabies vaccination	1	1	1	1	0	1	1	0	0	0	0	0		Wash Wound Consult Traditional Healer Consult with village health care worker Consult with animal health worker Seek care at medical facility Seek rabies vaccination	1	1	1	1	0	1	1	0	0	0	0	0		No
701	Narayanganj	Yes	53	Male	4	Islam	Piped Inside	Flush - to sewer or tank	Brick	TV Electric Fan Refridgerator Electricity Bank Account	1	1	1	1	1	Primary	No	0			Consult with village health care worker	0	0	1	0	0	0	0	0	0	0	0	0		Consult with village health care worker	0	0	1	0	0	0	0	0	0	0	0	0		No
702	Narayanganj	Yes	38	Male	8	Islam	Piped Inside	Flush - to sewer or tank	Cement	TV Electric Fan	1	1	0	0	0	Secondary	No	0			Wash Wound Consult Traditional Healer Consult with village health care worker Consult with animal health worker Seek care at medical facility Seek rabies vaccination	1	1	1	1	0	1	1	0	0	0	0	0		Wash Wound Consult Traditional Healer Consult with village health care worker Consult with animal health worker Seek care at medical facility Seek rabies vaccination Isolate dog for observation	1	1	1	1	0	1	1	1	0	0	0	0		No
703	Narayanganj	Yes	35	Female	5	Islam	Piped Inside	Flush - to sewer or tank	Brick	TV Electric Fan Refridgerator Electricity Bank Account	1	1	1	1	1	Primary	No	0			Consult with village health care worker	0	0	1	0	0	0	0	0	0	0	0	0		Consult with village health care worker	0	0	1	0	0	0	0	0	0	0	0	0		No
704	Narayanganj	Yes	42	Male	6	Islam	Piped Inside	Flush - to sewer or tank	Brick	TV Electric Fan	1	1	0	0	0	Secondary	No	0			Wash Wound Consult Traditional Healer Consult with village health care worker Consult with animal health worker Seek care at medical facility Seek rabies vaccination	1	1	1	1	0	1	1	0	0	0	0	0		Wash Wound Consult Traditional Healer Consult with village health care worker Consult with animal health worker Seek care at medical facility Seek rabies vaccination Isolate dog for observation	1	1	1	1	0	1	1	1	0	0	0	0		No
705	Narayanganj	Yes	42	Male	5	Islam	Piped Inside	Flush - to sewer or tank	Brick	TV Electric Fan Refridgerator Electricity Bank Account	1	1	1	1	1	Primary	No	0			Consult with village health care worker	0	0	1	0	0	0	0	0	0	0	0	0		Consult with village health care worker	0	0	1	0	0	0	0	0	0	0	0	0		No
706	Narayanganj	Yes	45	Male	6	Islam	Piped Inside	Flush - to sewer or tank	Brick	TV Electric Fan	1	1	0	0	0	Secondary	No	0			Wash Wound Consult Traditional Healer Consult with village health care worker Consult with animal health worker Seek care at medical facility Seek rabies vaccination Isolate dog for observation	1	1	1	1	0	1	1	1	0	0	0	0		Wash Wound Consult Traditional Healer Consult with village health care worker Consult with animal health worker Seek care at medical facility Seek rabies vaccination Isolate dog for observation	1	1	1	1	0	1	1	1	0	0	0	0		No
707	Narayanganj	Yes	45	Male	4	Islam	Piped Inside	Flush - to sewer or tank	Brick	Electric Fan Refridgerator Electricity Bank Account	0	1	1	1	1	Degree	No	0			Consult with village health care worker	0	0	1	0	0	0	0	0	0	0	0	0		Consult with village health care worker	0	0	1	0	0	0	0	0	0	0	0	0		No
708	Narayanganj	Yes	28	Male	3	Islam	Piped Inside	Flush - to sewer or tank	Brick	TV Electric Fan Refridgerator Electricity Bank Account	1	1	1	1	1	Primary	No	0			Consult with village health care worker	0	0	1	0	0	0	0	0	0	0	0	0		Consult with village health care worker	0	0	1	0	0	0	0	0	0	0	0	0		No
709	Narayanganj	Yes	48	Male	5	Islam	Piped Inside	Flush - to sewer or tank	Brick	TV Electric Fan Refridgerator Electricity Bank Account	1	1	1	1	1	Primary	No	0			Consult with village health care worker	0	0	1	0	0	0	0	0	0	0	0	0		Consult with village health care worker	0	0	1	0	0	0	0	0	0	0	0	0		No
710	Narayanganj	Yes	55	Male	4	Islam	Piped Inside	Flush - to sewer or tank	Brick	TV Electric Fan Refridgerator Electricity Bank Account	1	1	1	1	1	Primary	No	0			Consult with village health care worker	0	0	1	0	0	0	0	0	0	0	0	0		Consult with village health care worker	0	0	1	0	0	0	0	0	0	0	0	0		No
711	Narayanganj	Yes	35	Male	5	Islam	Piped Inside	Flush - to sewer or tank	Brick	TV Electric Fan Refridgerator Electricity Bank Account	1	1	1	1	1	Primary	No	0			Consult with village health care worker	0	0	1	0	0	0	0	0	0	0	0	0		Consult with village health care worker	0	0	1	0	0	0	0	0	0	0	0	0		No
712	Narayanganj	No	39	Female	6	Islam	Piped Inside	Flush - to sewer or tank	Tin	TV Electric Fan Refridgerator Electricity Bank Account	1	1	1	1	1	Secondary	No	0			Wash Wound Consult with village health care worker Seek care at medical facility	1	0	1	0	0	1	0	0	0	0	0	0		Wash Wound Seek care at medical facility	1	0	0	0	0	1	0	0	0	0	0	0		Yes
713	Narayanganj	No	24	Male	8	Islam	Piped Inside	Hanging Latrine	Tin	TV Electric Fan Electricity	1	1	0	1	0	Primary	No	0			Seek care at medical facility	0	0	0	0	0	1	0	0	0	0	0	0		Other	0	0	0	0	0	0	0	0	0	0	1	0		No
714	Narayanganj	Yes	32	Male	3	Islam	Piped Inside	Flush - to sewer or tank	Tin	TV Electric Fan Refridgerator Electricity Bank Account	1	1	1	1	1	Secondary	No	0			Wash Wound Consult with village health care worker Seek care at medical facility Seek rabies vaccination	1	0	1	0	0	1	1	0	0	0	0	0		Wash Wound Seek care at medical facility Seek rabies vaccination	1	0	0	0	0	1	1	0	0	0	0	0		No
715	Narayanganj	No	52	Male	11	Islam	Piped Inside	Flush - to sewer or tank	Tin	TV Electric Fan Electricity Bank Account	1	1	0	1	1	Primary	No	0			Seek care at medical facility	0	0	0	0	0	1	0	0	0	0	0	0		Seek care at medical facility	0	0	0	0	0	1	0	0	0	0	0	0		No
716	Narayanganj	Yes	56	Male	6	Islam	Piped Inside	Flush - to sewer or tank	Cement	TV Electric Fan Refridgerator Electricity Bank Account	1	1	1	1	1	Secondary	No	0			Wash Wound Seek care at medical facility Seek rabies vaccination Isolate dog for observation	1	0	0	0	0	1	1	1	0	0	0	0		Wash Wound Seek care at medical facility Seek rabies vaccination	1	0	0	0	0	1	1	0	0	0	0	0		No
717	Narayanganj	No	27	Female	4	Islam	Piped Inside	Flush - to sewer or tank	Tin	TV Electric Fan Refridgerator Electricity Bank Account	1	1	1	1	1	Secondary	No	0			Seek care at medical facility	0	0	0	0	0	1	0	0	0	0	0	0		Seek care at medical facility	0	0	0	0	0	1	0	0	0	0	0	0		No
718	Narayanganj	No	29	Male	5	Islam	Piped Inside	Flush - to sewer or tank	Tin	TV Electric Fan Refridgerator Electricity	1	1	1	1	0	Secondary	No	0			Wash Wound Seek care at medical facility	1	0	0	0	0	1	0	0	0	0	0	0		Wash Wound Seek care at medical facility Seek rabies vaccination	1	0	0	0	0	1	1	0	0	0	0	0		No
719	Narayanganj	Yes	47	Male	2	Hinduism	Tube Well	Flush - to sewer or tank	Tin	TV Electric Fan Refridgerator Electricity Bank Account	1	1	1	1	1	Secondary	No	0			Seek care at medical facility Seek rabies vaccination	0	0	0	0	0	1	1	0	0	0	0	0		Seek care at medical facility Seek rabies vaccination	0	0	0	0	0	1	1	0	0	0	0	0		No
720	Narayanganj	No	24	Male	6	Hinduism	Tube Well	Flush - to sewer or tank	Tin	TV Electric Fan Refridgerator Electricity	1	1	1	1	0	Secondary	No	0			Seek care at medical facility Seek rabies vaccination	0	0	0	0	0	1	1	0	0	0	0	0		Seek care at medical facility Seek rabies vaccination	0	0	0	0	0	1	1	0	0	0	0	0		No
721	Narayanganj	No	42	Female	7	Islam	Tube Well	Flush - to sewer or tank	Tin	TV Electric Fan Electricity	1	1	0	1	0	Secondary	No	0			Seek care at medical facility	0	0	0	0	0	1	0	0	0	0	0	0		Seek care at medical facility	0	0	0	0	0	1	0	0	0	0	0	0		No
722	Narayanganj	No	25	Male	6	Islam	Tube Well	Flush - to sewer or tank	Cement	TV Electric Fan Refridgerator Electricity	1	1	1	1	0	Secondary	No	0			Wash Wound Consult with village health care worker Seek care at medical facility	1	0	1	0	0	1	0	0	0	0	0	0		Wash Wound Seek care at medical facility	1	0	0	0	0	1	0	0	0	0	0	0		No
723	Narayanganj	No	20	Male	5	Hinduism	Tube Well	Flush - to sewer or tank	Cement	TV Electric Fan Refridgerator Electricity	1	1	1	1	0	Secondary	No	0			Consult with village health care worker Seek care at medical facility Seek rabies vaccination	0	0	1	0	0	1	1	0	0	0	0	0		Consult with village health care worker Seek care at medical facility Seek rabies vaccination	0	0	1	0	0	1	1	0	0	0	0	0		No
724	Narayanganj	Yes	47	Male	5	Islam	Tube Well	Flush - to sewer or tank	Cement	TV Electric Fan Refridgerator Electricity Bank Account	1	1	1	1	1	Secondary	No	0			Wash Wound Consult with village health care worker Seek care at medical facility Seek rabies vaccination Isolate dog for observation	1	0	1	0	0	1	1	1	0	0	0	0		Consult with village health care worker Seek care at medical facility	0	0	1	0	0	1	0	0	0	0	0	0		No
725	Narayanganj	No	32	Male	7	Islam	Piped Inside	Flush - to sewer or tank	Tin	TV Electric Fan Refridgerator Electricity	1	1	1	1	0	Secondary	No	0			Seek care at medical facility	0	0	0	0	0	1	0	0	0	0	0	0		Seek care at medical facility	0	0	0	0	0	1	0	0	0	0	0	0		No
726	Narayanganj	No	37	Male	5	Islam	Piped Inside	Flush - to sewer or tank	Tin	TV Electric Fan Refridgerator Electricity	1	1	1	1	0	No Education	No	0			Seek care at medical facility	0	0	0	0	0	1	0	0	0	0	0	0		Seek care at medical facility	0	0	0	0	0	1	0	0	0	0	0	0		No
727	Narayanganj	No	29	Male	5	Islam	Piped Inside	Flush - to sewer or tank	Tin	TV Electric Fan Refridgerator Electricity Bank Account	1	1	1	1	1	Secondary	No	0			Seek care at medical facility Seek rabies vaccination	0	0	0	0	0	1	1	0	0	0	0	0		Consult with village health care worker Seek care at medical facility	0	0	1	0	0	1	0	0	0	0	0	0		No
728	Narayanganj	No	28	Female	4	Islam	Piped Inside	Flush - to sewer or tank	Tin	TV Electric Fan Electricity	1	1	0	1	0	Primary	No	0			Wash Wound Consult with village health care worker Seek care at medical facility Seek rabies vaccination	1	0	1	0	0	1	1	0	0	0	0	0		Wash Wound Consult with village health care worker Seek care at medical facility Seek rabies vaccination	1	0	1	0	0	1	1	0	0	0	0	0		No
729	Narayanganj	Yes	49	Male	11	Islam	Tube Well	Flush - to sewer or tank	Cement	TV Electric Fan Refridgerator Electricity Bank Account	1	1	1	1	1	Secondary	No	0			Seek care at medical facility	0	0	0	0	0	1	0	0	0	0	0	0		Seek care at medical facility	0	0	0	0	0	1	0	0	0	0	0	0		No
730	Narayanganj	No	26	Male	5	Islam	Tube Well	Flush - to sewer or tank	Tin	TV Electric Fan Refridgerator Electricity	1	1	1	1	0	Secondary	No	0			Wash Wound Consult with village health care worker Seek care at medical facility Seek rabies vaccination	1	0	1	0	0	1	1	0	0	0	0	0		Wash Wound Consult with village health care worker Seek care at medical facility Seek rabies vaccination	1	0	1	0	0	1	1	0	0	0	0	0		No
731	Narayanganj	No	20	Male	6	Islam	Piped Inside	Hanging Latrine	Tin	TV Electric Fan Electricity	1	1	0	1	0	Secondary	No	0			Wash Wound Seek care at medical facility Seek rabies vaccination	1	0	0	0	0	1	1	0	0	0	0	0		Wash Wound Seek care at medical facility Seek rabies vaccination	1	0	0	0	0	1	1	0	0	0	0	0		No
732	Narayanganj	Yes	42	Male	12	Islam	Piped Inside	Flush - to open latrine	Brick	TV Electric Fan Refridgerator Electricity Bank Account	1	1	1	1	1	Primary	Yes	0	No		Wash Wound Seek care at medical facility	1	0	0	0	0	1	0	0	0	0	0	0		Wash Wound Seek rabies vaccination	1	0	0	0	0	0	1	0	0	0	0	0		No
733	Narayanganj	Yes	60	Female	6	Islam	Piped Inside	Flush - to open latrine	Tin	TV Electric Fan Electricity	1	1	0	1	0	No Education	Yes	0	No		Seek rabies vaccination	0	0	0	0	0	0	1	0	0	0	0	0		Seek rabies vaccination	0	0	0	0	0	0	1	0	0	0	0	0		No
734	Narayanganj	Yes	38	Male	8	Hinduism	Piped Inside	Flush - to open latrine	Tin	TV Electric Fan Refridgerator Electricity	1	1	1	1	0	Secondary	No	0			Seek rabies vaccination	0	0	0	0	0	0	1	0	0	0	0	0		Seek rabies vaccination	0	0	0	0	0	0	1	0	0	0	0	0		No
735	Narayanganj	Yes	72	Male	9	Islam	Piped Inside	Pit Latrine	Tin	TV Electric Fan Refridgerator Electricity	1	1	1	1	0	No Education	No	0			Consult with village health care worker	0	0	1	0	0	0	0	0	0	0	0	0		Seek rabies vaccination	0	0	0	0	0	0	1	0	0	0	0	0		No
736	Narayanganj	Yes	25	Male	6	Islam	Piped Inside	Flush - to sewer or tank	Dirt / Mud	TV Electric Fan Refridgerator Electricity	1	1	1	1	0	Degree	No	0			Wash Wound Consult with animal health worker	1	0	0	1	0	0	0	0	0	0	0	0		Wash Wound Consult with animal health worker Seek care at medical facility Seek rabies vaccination	1	0	0	1	0	1	1	0	0	0	0	0		Yes
737	Narayanganj	Yes	31	Female	3	Hinduism	Piped Inside	Flush - to sewer or tank	Tin	TV Electric Fan Refridgerator Electricity	1	1	1	1	0	Secondary	No	0			Consult with village health care worker Consult with animal health worker Seek care at medical facility	0	0	1	1	0	1	0	0	0	0	0	0		Consult with village health care worker Consult with animal health worker Seek care at medical facility	0	0	1	1	0	1	0	0	0	0	0	0		No
738	Narayanganj	Yes	20	Male	5	Islam	Piped Inside	Flush - to sewer or tank	Dirt / Mud	TV Electric Fan Refridgerator Electricity	1	1	1	1	0	Secondary	No	0	No		Consult with village health care worker Kill the dog	0	0	1	0	0	0	0	0	1	0	0	0		Consult with village health care worker	0	0	1	0	0	0	0	0	0	0	0	0		Yes
739	Narayanganj	Yes	40	Male	5	Islam	Piped Inside	Flush - to sewer or tank	Cement	TV Electric Fan Refridgerator Electricity Bank Account	1	1	1	1	1	Secondary	No	0			Consult with village health care worker Consult with animal health worker	0	0	1	1	0	0	0	0	0	0	0	0		Consult with village health care worker Consult with animal health worker	0	0	1	1	0	0	0	0	0	0	0	0		No
740	Narayanganj	Yes	25	Female	6	Islam	Piped Inside	Flush - to sewer or tank	Dirt / Mud	TV Electric Fan Refridgerator Electricity	1	1	1	1	0	Secondary	No	0			Consult Traditional Healer Contact police Isolate dog for observation	0	1	0	0	1	0	0	1	0	0	0	0		Wash Wound Consult with village health care worker Consult with animal health worker Seek care at medical facility Seek rabies vaccination	1	0	1	1	0	1	1	0	0	0	0	0		No
741	Narayanganj	Yes	50	Male	6	Islam	Piped Inside	Flush - to sewer or tank	Cement	TV Electric Fan Refridgerator Electricity	1	1	1	1	0	Primary	No	0			Consult Traditional Healer Consult with village health care worker	0	1	1	0	0	0	0	0	0	0	0	0		Consult Traditional Healer Consult with village health care worker	0	1	1	0	0	0	0	0	0	0	0	0		No
742	Narayanganj	Yes	18	Male	3	Islam	Piped Inside	Flush - to sewer or tank	Cement	TV Electric Fan Refridgerator Electricity Bank Account	1	1	1	1	1	Secondary	No	0			Consult with village health care worker Consult with animal health worker	0	0	1	1	0	0	0	0	0	0	0	0		Wash Wound Consult with village health care worker	1	0	1	0	0	0	0	0	0	0	0	0		No
743	Narayanganj	Yes	20	Male	2	Islam	Piped Inside	Flush - to sewer or tank	Cement	TV Electric Fan Refridgerator Electricity	1	1	1	1	0	Secondary	No	0			Consult Traditional Healer Consult with village health care worker	0	1	1	0	0	0	0	0	0	0	0	0		Wash Wound Consult with village health care worker	1	0	1	0	0	0	0	0	0	0	0	0		Yes
744	Narayanganj	Yes	30	Male	5	Islam	Tube Well	Flush - to sewer or tank	Dirt / Mud	TV Electric Fan Refridgerator Electricity	1	1	1	1	0	Secondary	No	0			Consult with village health care worker	0	0	1	0	0	0	0	0	0	0	0	0		Wash Wound Consult with village health care worker Consult with animal health worker	1	0	1	1	0	0	0	0	0	0	0	0		Yes
745	Narayanganj	Yes	50	Male	5	Islam	Piped Inside	Flush - to sewer or tank	Cement	TV Electric Fan Refridgerator Electricity Bank Account	1	1	1	1	1	Secondary	No	0			Wash Wound Consult with village health care worker Consult with animal health worker	1	0	1	1	0	0	0	0	0	0	0	0		Wash Wound Consult with animal health worker Seek care at medical facility	1	0	0	1	0	1	0	0	0	0	0	0		No
746	Narayanganj	Yes	35	Female	3	Islam	Piped Inside	Flush - to sewer or tank	Cement	TV Electric Fan Refridgerator Electricity Bank Account	1	1	1	1	1	Secondary	No	0			Wash Wound Consult Traditional Healer Consult with village health care worker	1	1	1	0	0	0	0	0	0	0	0	0		Consult with village health care worker Consult with animal health worker	0	0	1	1	0	0	0	0	0	0	0	0		Yes
747	Narayanganj	Yes	56	Male	5	Islam	Piped Inside	Flush - to sewer or tank	Cement	TV Electric Fan Refridgerator Electricity Bank Account	1	1	1	1	1	Degree	No	0			Wash Wound Consult with village health care worker Consult with animal health worker	1	0	1	1	0	0	0	0	0	0	0	0		Wash Wound Consult with village health care worker Consult with animal health worker Seek care at medical facility Seek rabies vaccination	1	0	1	1	0	1	1	0	0	0	0	0		Yes
748	Narayanganj	Yes	23	Male	5	Islam	Piped Inside	Flush - to sewer or tank	Brick	TV Electric Fan Refridgerator Electricity	1	1	1	1	0	Secondary	No	0			Consult with village health care worker	0	0	1	0	0	0	0	0	0	0	0	0		Wash Wound Consult with village health care worker	1	0	1	0	0	0	0	0	0	0	0	0		Yes
749	Narayanganj	Yes	25	Female	5	Islam	Piped Inside	Flush - to sewer or tank	Dirt / Mud	Electric Fan	0	1	0	0	0	Secondary	No	0			Wash Wound Consult with village health care worker	1	0	1	0	0	0	0	0	0	0	0	0		Wash Wound Consult with village health care worker Seek rabies vaccination	1	0	1	0	0	0	1	0	0	0	0	0		No
750	Narayanganj	Yes	28	Male	2	Islam	Piped Inside	Flush - to sewer or tank	Cement	TV Electric Fan Refridgerator Electricity	1	1	1	1	0	Primary	No	0			Consult with village health care worker	0	0	1	0	0	0	0	0	0	0	0	0		Wash Wound Consult with animal health worker	1	0	0	1	0	0	0	0	0	0	0	0		Yes
751	Narayanganj	Yes	23	Female	3	Islam	Piped Inside	Flush - to sewer or tank	Cement	TV Electric Fan Refridgerator Electricity	1	1	1	1	0	Secondary	No	0			Consult with animal health worker	0	0	0	1	0	0	0	0	0	0	0	0		Consult with village health care worker	0	0	1	0	0	0	0	0	0	0	0	0		Yes
752	Narayanganj	Yes	50	Male	3	Islam	Tube Well	Flush - to sewer or tank	Brick	TV Electric Fan Refridgerator Electricity Bank Account	1	1	1	1	1	Secondary	No	0			Wash Wound	1	0	0	0	0	0	0	0	0	0	0	0		Consult with animal health worker	0	0	0	1	0	0	0	0	0	0	0	0		No
753	Narayanganj	Yes	20	Male	6	Hinduism	Piped Inside	Flush - to sewer or tank	Cement	TV Electric Fan Refridgerator Electricity	1	1	1	1	0	Secondary	No	0			Wash Wound Consult with animal health worker	1	0	0	1	0	0	0	0	0	0	0	0		Consult with village health care worker	0	0	1	0	0	0	0	0	0	0	0	0		No
754	Narayanganj	Yes	25	Female	3	Islam	Pond/River/Lake Water	Flush - to open latrine	Cement	TV Electric Fan Refridgerator Electricity	1	1	1	1	0	Secondary	No	0			Consult with village health care worker	0	0	1	0	0	0	0	0	0	0	0	0		Wash Wound Consult with animal health worker	1	0	0	1	0	0	0	0	0	0	0	0		No
755	Narayanganj	Yes	20	Male	6	Islam	Pond/River/Lake Water	Flush - to sewer or tank	Cement	TV Electric Fan Refridgerator Electricity	1	1	1	1	0	Secondary	No	0			Consult with village health care worker	0	0	1	0	0	0	0	0	0	0	0	0		Wash Wound Consult with animal health worker	1	0	0	1	0	0	0	0	0	0	0	0		No
757	Narayanganj	Yes	45	Female	5	Islam	Piped Inside	Flush - to sewer or tank	Cement	TV	1	0	0	0	0	Secondary	No	0			Consult with village health care worker	0	0	1	0	0	0	0	0	0	0	0	0		Consult with village health care worker	0	0	1	0	0	0	0	0	0	0	0	0		No
758	Narayanganj	Yes	55	Male	4	Islam	Piped Inside	Flush - to sewer or tank	Cement	TV	1	0	0	0	0	Secondary	No	0			Consult with village health care worker	0	0	1	0	0	0	0	0	0	0	0	0		Consult with village health care worker	0	0	1	0	0	0	0	0	0	0	0	0		No
759	Narayanganj	Yes	60	Male	6	Islam	Piped Inside	Flush - to sewer or tank	Cement	TV	1	0	0	0	0	Primary	No	0			Consult with village health care worker	0	0	1	0	0	0	0	0	0	0	0	0		Consult with village health care worker	0	0	1	0	0	0	0	0	0	0	0	0		No
760	Narayanganj	Yes	40	Male	5	Islam	Piped Inside	Flush - to sewer or tank	Cement	TV	1	0	0	0	0	Secondary	No	0			Consult with village health care worker	0	0	1	0	0	0	0	0	0	0	0	0		Consult with village health care worker	0	0	1	0	0	0	0	0	0	0	0	0		No
761	Narayanganj	Yes	50	Male	5	Islam	Piped Inside	Flush - to sewer or tank	Cement	TV	1	0	0	0	0	Primary	No	0			Consult with village health care worker	0	0	1	0	0	0	0	0	0	0	0	0		Consult with village health care worker	0	0	1	0	0	0	0	0	0	0	0	0		No
762	Narayanganj	Yes	48	Male	6	Islam	Piped Inside	Flush - to sewer or tank	Cement	TV	1	0	0	0	0	Secondary	No	0			Consult with village health care worker	0	0	1	0	0	0	0	0	0	0	0	0		Consult with village health care worker	0	0	1	0	0	0	0	0	0	0	0	0		No
763	Narayanganj	Yes	50	Female	6	Islam	Piped Inside	Flush - to sewer or tank	Cement	TV	1	0	0	0	0	Secondary	No	0			Consult with village health care worker	0	0	1	0	0	0	0	0	0	0	0	0		Consult with village health care worker	0	0	1	0	0	0	0	0	0	0	0	0		No
764	Narayanganj	Yes	45	Male	5	Islam	Piped Inside	Flush - to sewer or tank	Cement	TV	1	0	0	0	0	Secondary	No	0			Consult with village health care worker	0	0	1	0	0	0	0	0	0	0	0	0		Consult with village health care worker	0	0	1	0	0	0	0	0	0	0	0	0		No
765	Narayanganj	Yes	30	Male	5	Islam	Piped Inside	Flush - to open latrine	Tin	TV	1	0	0	0	0	Primary	No	0			Consult with village health care worker	0	0	1	0	0	0	0	0	0	0	0	0		Consult with village health care worker	0	0	1	0	0	0	0	0	0	0	0	0		No
766	Narayanganj	Yes	45	Male	5	Islam	Tube Well	Flush - to sewer or tank	Cement	TV	1	0	0	0	0	Secondary	No	0			Consult with village health care worker	0	0	1	0	0	0	0	0	0	0	0	0		Consult with village health care worker	0	0	1	0	0	0	0	0	0	0	0	0		Yes
767	Narayanganj	Yes	40	Female	6	Islam	Piped Inside	Flush - to sewer or tank	Cement	TV	1	0	0	0	0	Secondary	No	0			Consult with village health care worker	0	0	1	0	0	0	0	0	0	0	0	0		Consult with village health care worker	0	0	1	0	0	0	0	0	0	0	0	0		No
768	Narayanganj	Yes	40	Male	4	Islam	Piped Inside	Flush - to sewer or tank	Cement	TV	1	0	0	0	0	Secondary	No	0			Consult with village health care worker	0	0	1	0	0	0	0	0	0	0	0	0		Consult with village health care worker	0	0	1	0	0	0	0	0	0	0	0	0		No
769	Narayanganj	Yes	52	Male	6	Islam	Piped Inside	Flush - to sewer or tank	Cement	TV	1	0	0	0	0	Secondary	No	0			Consult with village health care worker	0	0	1	0	0	0	0	0	0	0	0	0		Consult with village health care worker	0	0	1	0	0	0	0	0	0	0	0	0		No
770	Narayanganj	Yes	30	Female	5	Islam	Piped Inside	Flush - to sewer or tank	Cement	TV	1	0	0	0	0	Secondary	No	0			Consult with village health care worker	0	0	1	0	0	0	0	0	0	0	0	0		Consult with village health care worker	0	0	1	0	0	0	0	0	0	0	0	0		No
771	Narayanganj	Yes	43	Male	6	Islam	Piped Inside	Flush - to sewer or tank	Cement	TV	1	0	0	0	0	Secondary	No	0			Consult with village health care worker	0	0	1	0	0	0	0	0	0	0	0	0		Consult with village health care worker	0	0	1	0	0	0	0	0	0	0	0	0		No
772	Narayanganj	Yes	40	Female	4	Islam	Piped Inside	Flush - to sewer or tank	Cement	TV	1	0	0	0	0	Secondary	No	0			Consult with village health care worker	0	0	1	0	0	0	0	0	0	0	0	0		Consult with village health care worker	0	0	1	0	0	0	0	0	0	0	0	0		No
773	Narayanganj	Yes	50	Male	6	Islam	Piped Inside	Flush - to sewer or tank	Cement	TV	1	0	0	0	0	Secondary	No	0			Consult with village health care worker	0	0	1	0	0	0	0	0	0	0	0	0		Consult with village health care worker	0	0	1	0	0	0	0	0	0	0	0	0		No
774	Narayanganj	Yes	48	Male	7	Islam	Piped Inside	Flush - to sewer or tank	Cement	TV	1	0	0	0	0	Secondary	No	0			Consult with village health care worker	0	0	1	0	0	0	0	0	0	0	0	0		Consult with village health care worker	0	0	1	0	0	0	0	0	0	0	0	0		No
775	Narayanganj	Yes	60	Male	4	Islam	Piped Inside	Flush - to sewer or tank	Cement	TV	1	0	0	0	0	Secondary	No	0			Consult with village health care worker	0	0	1	0	0	0	0	0	0	0	0	0		Consult with village health care worker	0	0	1	0	0	0	0	0	0	0	0	0		No
776	Narayanganj	Yes	40	Male	6	Islam	Tube Well	Flush - to open latrine	Cement	TV Electric Fan Refridgerator Electricity Bank Account	1	1	1	1	1	Secondary	No	0			Wash Wound Seek care at medical facility Seek rabies vaccination	1	0	0	0	0	1	1	0	0	0	0	0		Wash Wound Seek care at medical facility Seek rabies vaccination	1	0	0	0	0	1	1	0	0	0	0	0		No
777	Narayanganj	Yes	58	Male	12	Islam	Piped Inside	Flush - to open latrine	Brick	TV Electric Fan Refridgerator Electricity Bank Account	1	1	1	1	1	Secondary	No	0			Wash Wound Seek rabies vaccination	1	0	0	0	0	0	1	0	0	0	0	0		Wash Wound Seek rabies vaccination	1	0	0	0	0	0	1	0	0	0	0	0		No
778	Narayanganj	Yes	38	Male	4	Islam	Piped Inside	Flush - to open latrine	Cement	TV Electric Fan Refridgerator Electricity Bank Account	1	1	1	1	1	Secondary	No	0			Seek rabies vaccination	0	0	0	0	0	0	1	0	0	0	0	0		Seek rabies vaccination	0	0	0	0	0	0	1	0	0	0	0	0		No
779	Narayanganj	Yes	70	Male	11	Islam	Piped Inside	Flush - to open latrine	Brick	TV Electric Fan Refridgerator Electricity Bank Account	1	1	1	1	1	Degree	No	0	No		Wash Wound Seek care at medical facility Seek rabies vaccination	1	0	0	0	0	1	1	0	0	0	0	0		Wash Wound Seek care at medical facility Seek rabies vaccination	1	0	0	0	0	1	1	0	0	0	0	0		No
780	Narayanganj	Yes	45	Male	4	Islam	Tube Well	Flush - to sewer or tank	Brick	Electric Fan Electricity	0	1	0	1	0	Secondary	No	0			Consult with village health care worker Seek care at medical facility Seek rabies vaccination	0	0	1	0	0	1	1	0	0	0	0	0		Wash Wound Consult with village health care worker Seek care at medical facility Seek rabies vaccination	1	0	1	0	0	1	1	0	0	0	0	0		Yes
781	Narayanganj	Yes	52	Female	4	Islam	Piped Inside	Flush - to sewer or tank	Brick	TV Electric Fan Refridgerator Electricity	1	1	1	1	0	Primary	No	0			Seek care at medical facility Seek rabies vaccination	0	0	0	0	0	1	1	0	0	0	0	0		Seek care at medical facility Seek rabies vaccination	0	0	0	0	0	1	1	0	0	0	0	0		No
782	Narayanganj	Yes	28	Female	4	Islam	Tube Well	Flush - to sewer or tank	Brick	TV Electric Fan Refridgerator Electricity Bank Account	1	1	1	1	1	Secondary	No	0			Seek care at medical facility	0	0	0	0	0	1	0	0	0	0	0	0		Wash Wound Seek rabies vaccination	1	0	0	0	0	0	1	0	0	0	0	0		No
783	Narayanganj	No	22	Male	3	Islam	Tube Well	Flush - to sewer or tank	Cement	TV Electric Fan Refridgerator Electricity	1	1	1	1	0	Secondary	No	0			Consult with village health care worker Consult with animal health worker Seek care at medical facility Seek rabies vaccination Isolate dog for observation	0	0	1	1	0	1	1	1	0	0	0	0		Wash Wound Consult with village health care worker Consult with animal health worker Seek care at medical facility Seek rabies vaccination	1	0	1	1	0	1	1	0	0	0	0	0		No
784	Narayanganj	Yes	41	Male	8	Islam	Piped Inside	Flush - to sewer or tank	Tin	TV Electric Fan Electricity Bank Account	1	1	0	1	1	Primary	No	0			Seek care at medical facility	0	0	0	0	0	1	0	0	0	0	0	0		Wash Wound Consult with village health care worker Consult with animal health worker Seek care at medical facility Seek rabies vaccination	1	0	1	1	0	1	1	0	0	0	0	0		No
785	Narayanganj	Yes	58	Male	6	Islam	Piped Inside	Flush - to sewer or tank	Tin	TV Electric Fan Refridgerator Electricity	1	1	1	1	0	Primary	No	0			Seek care at medical facility	0	0	0	0	0	1	0	0	0	0	0	0		Wash Wound Seek care at medical facility Seek rabies vaccination	1	0	0	0	0	1	1	0	0	0	0	0		No
786	Narayanganj	No	52	Female	5	Islam	Pond/River/Lake Water	Pit Latrine	Tin	TV Electric Fan Electricity	1	1	0	1	0	No Education	No	0			Consult Traditional Healer	0	1	0	0	0	0	0	0	0	0	0	0		Wash Wound Consult with village health care worker Consult with animal health worker Contact police Seek care at medical facility	1	0	1	1	1	1	0	0	0	0	0	0		No
787	Narayanganj	No	32	Male	4	Islam	Tube Well	Flush - to sewer or tank	Brick	TV Electric Fan Refridgerator Electricity Bank Account	1	1	1	1	1	Secondary	No	0			Consult with village health care worker	0	0	1	0	0	0	0	0	0	0	0	0		Wash Wound Consult with animal health worker Seek care at medical facility	1	0	0	1	0	1	0	0	0	0	0	0		No
788	Narayanganj	No	18	Female	6	Islam	Piped Inside	Flush - to sewer or tank	Cement	TV Electric Fan Electricity	1	1	0	1	0	Secondary	No	0			Consult with village health care worker	0	0	1	0	0	0	0	0	0	0	0	0		Consult with village health care worker Seek care at medical facility Seek rabies vaccination	0	0	1	0	0	1	1	0	0	0	0	0		No
789	Narayanganj	No	28	Female	4	Islam	Tube Well	Pit Latrine	Cement	TV Electric Fan Refridgerator Electricity	1	1	1	1	0	Secondary	No	0			Seek care at medical facility	0	0	0	0	0	1	0	0	0	0	0	0		Consult with village health care worker Consult with animal health worker Seek care at medical facility Seek rabies vaccination	0	0	1	1	0	1	1	0	0	0	0	0		No
790	Narayanganj	Yes	58	Male	4	Islam	Piped Inside	Hanging Latrine	Tin	TV Electric Fan Electricity	1	1	0	1	0	No Education	No	0			Seek care at medical facility	0	0	0	0	0	1	0	0	0	0	0	0		Consult with village health care worker Seek care at medical facility	0	0	1	0	0	1	0	0	0	0	0	0		No
791	Narayanganj	Yes	61	Male	7	Islam	Tube Well	Flush - to sewer or tank	Brick	TV Electric Fan Refridgerator Electricity Bank Account	1	1	1	1	1	Degree	No	0			Seek care at medical facility	0	0	0	0	0	1	0	0	0	0	0	0		Wash Wound Consult with village health care worker Consult with animal health worker Seek care at medical facility Seek rabies vaccination	1	0	1	1	0	1	1	0	0	0	0	0		No
792	Narayanganj	Yes	60	Male	8	Islam	Tube Well	Flush - to sewer or tank	Brick	Electric Fan Refridgerator Electricity Bank Account	0	1	1	1	1	Secondary	No	0			Seek care at medical facility	0	0	0	0	0	1	0	0	0	0	0	0		Seek care at medical facility Seek rabies vaccination	0	0	0	0	0	1	1	0	0	0	0	0		No
793	Narayanganj	Yes	47	Male	3	Islam	Piped Inside	Flush - to sewer or tank	Brick	TV Electric Fan Refridgerator Electricity Bank Account	1	1	1	1	1	Masters and Above	No	0			Consult with village health care worker Consult with animal health worker Seek care at medical facility Seek rabies vaccination	0	0	1	1	0	1	1	0	0	0	0	0		Wash Wound Consult with village health care worker Consult with animal health worker Seek care at medical facility Seek rabies vaccination	1	0	1	1	0	1	1	0	0	0	0	0		No
794	Narayanganj	Yes	45	Male	4	Islam	Tube Well	Flush - to open latrine	Cement	Electric Fan Refridgerator Electricity	0	1	1	1	0	No Education	No	0			Seek care at medical facility Seek rabies vaccination	0	0	0	0	0	1	1	0	0	0	0	0		Wash Wound Consult with village health care worker Seek care at medical facility Seek rabies vaccination	1	0	1	0	0	1	1	0	0	0	0	0		No
795	Narayanganj	Yes	43	Male	10	Islam	Tube Well	Flush - to sewer or tank	Brick	TV Electric Fan Refridgerator Electricity Bank Account	1	1	1	1	1	Secondary	No	0			Seek care at medical facility	0	0	0	0	0	1	0	0	0	0	0	0		Wash Wound Consult with village health care worker Consult with animal health worker Seek care at medical facility Seek rabies vaccination	1	0	1	1	0	1	1	0	0	0	0	0		Yes
796	Narayanganj	No	18	Male	4	Islam	Tube Well	Flush - to open latrine	Tin	TV Electric Fan Refridgerator Electricity	1	1	1	1	0	Secondary	No	0			Seek care at medical facility	0	0	0	0	0	1	0	0	0	0	0	0		Consult with village health care worker Consult with animal health worker Seek care at medical facility Seek rabies vaccination	0	0	1	1	0	1	1	0	0	0	0	0		No
797	Narayanganj	Yes	30	Male	7	Islam	Tube Well	Flush - to sewer or tank	Cement	TV Electric Fan Refridgerator Electricity	1	1	1	1	0	Primary	No	0			Seek care at medical facility Seek rabies vaccination	0	0	0	0	0	1	1	0	0	0	0	0		Seek care at medical facility Seek rabies vaccination	0	0	0	0	0	1	1	0	0	0	0	0		No
798	Narayanganj	No	34	Female	5	Islam	Tube Well	Flush - to sewer or tank	Brick	TV Electric Fan Refridgerator Electricity Bank Account	1	1	1	1	1	Degree	No	0			Seek rabies vaccination	0	0	0	0	0	0	1	0	0	0	0	0		Consult with village health care worker Seek care at medical facility Seek rabies vaccination	0	0	1	0	0	1	1	0	0	0	0	0		No
799	Narayanganj	No	24	Male	5	Islam	Piped Inside	Flush - to sewer or tank	Cement	TV Electric Fan Refridgerator Electricity Bank Account	1	1	1	1	1	Primary	No	0			Seek care at medical facility	0	0	0	0	0	1	0	0	0	0	0	0		Seek care at medical facility Seek rabies vaccination	0	0	0	0	0	1	1	0	0	0	0	0		No
800	Narayanganj	Yes	32	Male	4	Hinduism	Piped Inside	Pit Latrine	Tin	TV Electric Fan Refridgerator Electricity	1	1	1	1	0	Primary	No	0			Seek care at medical facility	0	0	0	0	0	1	0	0	0	0	0	0		Seek care at medical facility	0	0	0	0	0	1	0	0	0	0	0	0		No
801	Narayanganj	No	50	Female	4	Islam	Piped Inside	Flush - to open latrine	Cement	TV Electric Fan Refridgerator Electricity Bank Account	1	1	1	1	1	Secondary	No	0			Seek rabies vaccination	0	0	0	0	0	0	1	0	0	0	0	0		Seek care at medical facility	0	0	0	0	0	1	0	0	0	0	0	0		No
802	Narayanganj	Yes	50	Male	5	Islam	Piped Inside	Flush - to open latrine	Brick	TV Electric Fan Refridgerator Electricity Bank Account	1	1	1	1	1	Primary	No	0			Seek care at medical facility	0	0	0	0	0	1	0	0	0	0	0	0		Seek care at medical facility	0	0	0	0	0	1	0	0	0	0	0	0		No
803	Narayanganj	Yes	52	Male	13	Islam	Piped Inside	Flush - to open latrine	Brick	TV Electric Fan Refridgerator Electricity Bank Account	1	1	1	1	1	Secondary	No	0			Seek care at medical facility Seek rabies vaccination	0	0	0	0	0	1	1	0	0	0	0	0		Seek care at medical facility Seek rabies vaccination	0	0	0	0	0	1	1	0	0	0	0	0		No
804	Narayanganj	No	46	Male	7	Hinduism	Piped Inside	Pit Latrine	Tin	TV Electric Fan Refridgerator Electricity	1	1	1	1	0	Primary	No	0			Seek care at medical facility Seek rabies vaccination	0	0	0	0	0	1	1	0	0	0	0	0		Seek care at medical facility Seek rabies vaccination	0	0	0	0	0	1	1	0	0	0	0	0		No
805	Narayanganj	No	44	Male	6	Hinduism	Piped Inside	Pit Latrine	Cement	TV Electric Fan Refridgerator Electricity	1	1	1	1	0	No Education	No	0			Seek care at medical facility	0	0	0	0	0	1	0	0	0	0	0	0		Wash Wound Seek care at medical facility	1	0	0	0	0	1	0	0	0	0	0	0		No
806	Narayanganj	No	39	Male	7	Hinduism	Piped Inside	Pit Latrine	Cement	TV Electric Fan Refridgerator Electricity	1	1	1	1	0	Secondary	No	0			Seek care at medical facility Seek rabies vaccination	0	0	0	0	0	1	1	0	0	0	0	0		Wash Wound Seek care at medical facility Seek rabies vaccination	1	0	0	0	0	1	1	0	0	0	0	0		No
807	Narayanganj	Yes	36	Male	6	Islam	Piped Inside	Flush - to open latrine	Brick	TV Electric Fan Refridgerator Electricity Bank Account	1	1	1	1	1	Masters and Above	No	0			Wash Wound Seek care at medical facility Seek rabies vaccination	1	0	0	0	0	1	1	0	0	0	0	0		Wash Wound Consult with village health care worker Seek care at medical facility Seek rabies vaccination	1	0	1	0	0	1	1	0	0	0	0	0		No
808	Narayanganj	No	83	Male	10	Hinduism	Piped Inside	Pit Latrine	Brick	TV Electric Fan Refridgerator Electricity	1	1	1	1	0	Primary	No	0			Seek rabies vaccination	0	0	0	0	0	0	1	0	0	0	0	0		Wash Wound Seek care at medical facility Seek rabies vaccination	1	0	0	0	0	1	1	0	0	0	0	0		No
809	Narayanganj	No	36	Female	4	Islam	Piped Inside	Pit Latrine	Tin	TV Electric Fan Refridgerator Electricity	1	1	1	1	0	Primary	Yes	0	No		Seek rabies vaccination	0	0	0	0	0	0	1	0	0	0	0	0		Wash Wound Consult with village health care worker Seek care at medical facility Seek rabies vaccination	1	0	1	0	0	1	1	0	0	0	0	0		No
810	Narayanganj	Yes	58	Male	4	Islam	Piped Inside	Flush - to open latrine	Tin	TV Electric Fan Refridgerator Electricity	1	1	1	1	0	Secondary	Yes	0	No		Seek care at medical facility	0	0	0	0	0	1	0	0	0	0	0	0		Wash Wound Seek care at medical facility Seek rabies vaccination	1	0	0	0	0	1	1	0	0	0	0	0		No
811	Narayanganj	No	24	Male	6	Islam	Piped Inside	Hanging Latrine	Tin	TV Electric Fan Electricity	1	1	0	1	0	No Education	No	0			Decline to answer	0	0	0	0	0	0	0	0	0	0	0	1		Wash Wound Seek care at medical facility Seek rabies vaccination	1	0	0	0	0	1	1	0	0	0	0	0		No
812	Narayanganj	No	64	Male	3	Islam	Piped Inside	Hanging Latrine	Tin	TV Electric Fan Electricity	1	1	0	1	0	Primary	No	0			Seek rabies vaccination	0	0	0	0	0	0	1	0	0	0	0	0		Wash Wound Seek care at medical facility Seek rabies vaccination	1	0	0	0	0	1	1	0	0	0	0	0		No
813	Narayanganj	No	18	Male	6	Islam	Piped Inside	Pit Latrine	Tin	TV Electric Fan Electricity	1	1	0	1	0	Primary	No	0			Decline to answer	0	0	0	0	0	0	0	0	0	0	0	1		Decline to answer	0	0	0	0	0	0	0	0	0	0	0	1		No
814	Narayanganj	Yes	65	Male	26	Islam	Piped Inside	Flush - to open latrine	Brick	TV Electric Fan Refridgerator Electricity Bank Account	1	1	1	1	1	Secondary	No	0			Seek rabies vaccination	0	0	0	0	0	0	1	0	0	0	0	0		Wash Wound Consult with village health care worker Seek care at medical facility Seek rabies vaccination	1	0	1	0	0	1	1	0	0	0	0	0		No
815	Narayanganj	Yes	80	Male	3	Islam	Piped Inside	Hanging Latrine	Tin	TV Electric Fan Electricity	1	1	0	1	0	No Education	No	0			Decline to answer	0	0	0	0	0	0	0	0	0	0	0	1		Decline to answer	0	0	0	0	0	0	0	0	0	0	0	1		No
816	Narayanganj	Yes	58	Male	15	Islam	Piped Inside	Pit Latrine	Brick	TV Electric Fan Refridgerator Electricity	1	1	1	1	0	Secondary	No	0			Seek rabies vaccination	0	0	0	0	0	0	1	0	0	0	0	0		Wash Wound Seek care at medical facility Seek rabies vaccination	1	0	0	0	0	1	1	0	0	0	0	0		No
817	Narayanganj	Yes	65	Male	30	Islam	Piped Inside	Flush - to open latrine	Brick	TV Electric Fan Refridgerator Electricity Bank Account	1	1	1	1	1	Primary	No	0			Seek rabies vaccination	0	0	0	0	0	0	1	0	0	0	0	0		Wash Wound Seek care at medical facility Seek rabies vaccination	1	0	0	0	0	1	1	0	0	0	0	0		No
818	Narayanganj	No	27	Male	20	Islam	Piped Inside	Pit Latrine	Brick	TV Electric Fan Refridgerator Electricity	1	1	1	1	0	Secondary	No	0			Decline to answer	0	0	0	0	0	0	0	0	0	0	0	1		Seek rabies vaccination	0	0	0	0	0	0	1	0	0	0	0	0		No
819	Narayanganj	Yes	40	Male	15	Hinduism	Piped Inside	Pit Latrine	Tin	TV Electric Fan Refridgerator Electricity	1	1	1	1	0	Secondary	No	0			Wash Wound Seek care at medical facility Seek rabies vaccination	1	0	0	0	0	1	1	0	0	0	0	0		Consult with village health care worker Isolate dog for observation	0	0	1	0	0	0	0	1	0	0	0	0		No
820	Narayanganj	Yes	70	Male	12	Islam	Piped Inside	Flush - to open latrine	Brick	TV Electric Fan Refridgerator Electricity Bank Account	1	1	1	1	1	Degree	No	0			Wash Wound Seek rabies vaccination	1	0	0	0	0	0	1	0	0	0	0	0		Wash Wound Seek care at medical facility Seek rabies vaccination	1	0	0	0	0	1	1	0	0	0	0	0		Yes
821	Narayanganj	No	30	Male	25	Hinduism	Piped Inside	Flush - to open latrine	Brick	TV Electric Fan Refridgerator Electricity Bank Account	1	1	1	1	1	Degree	No	0			Wash Wound Seek rabies vaccination	1	0	0	0	0	0	1	0	0	0	0	0		Wash Wound Consult with village health care worker Seek care at medical facility Seek rabies vaccination	1	0	1	0	0	1	1	0	0	0	0	0		No
822	Narayanganj	Yes	56	Male	12	Hinduism	Piped Inside	Flush - to open latrine	Tin	TV Electric Fan Refridgerator Electricity	1	1	1	1	0	Secondary	No	0			Seek rabies vaccination	0	0	0	0	0	0	1	0	0	0	0	0		Wash Wound Seek care at medical facility Seek rabies vaccination	1	0	0	0	0	1	1	0	0	0	0	0		No
823	Narayanganj	Yes	48	Male	10	Hinduism	Piped Inside	Pit Latrine	Cement	TV Electric Fan Refridgerator Electricity	1	1	1	1	0	Secondary	No	0			Seek rabies vaccination	0	0	0	0	0	0	1	0	0	0	0	0		Wash Wound Consult with animal health worker Seek rabies vaccination	1	0	0	1	0	0	1	0	0	0	0	0		No
824	Narayanganj	Yes	45	Female	6	Hinduism	Piped Inside	Pit Latrine	Cement	TV Electric Fan Refridgerator Electricity	1	1	1	1	0	Secondary	No	0			Seek rabies vaccination	0	0	0	0	0	0	1	0	0	0	0	0		Wash Wound Seek care at medical facility Seek rabies vaccination	1	0	0	0	0	1	1	0	0	0	0	0		No
825	Narayanganj	No	42	Male	3	Islam	Piped Inside	Pit Latrine	Cement	TV Electric Fan Refridgerator Electricity	1	1	1	1	0	Secondary	No	0			Seek rabies vaccination	0	0	0	0	0	0	1	0	0	0	0	0		Wash Wound Seek care at medical facility Seek rabies vaccination	1	0	0	0	0	1	1	0	0	0	0	0		No
826	Narayanganj	Yes	55	Male	4	Islam	Piped Inside	Flush - to open latrine	Brick	TV Electric Fan Refridgerator Electricity Bank Account	1	1	1	1	1	Degree	No	0			Wash Wound Seek rabies vaccination	1	0	0	0	0	0	1	0	0	0	0	0		Wash Wound Seek care at medical facility Seek rabies vaccination	1	0	0	0	0	1	1	0	0	0	0	0		No
827	Narayanganj	Yes	46	Male	17	Islam	Piped Inside	Pit Latrine	Cement	TV Electric Fan Refridgerator Electricity	1	1	1	1	0	Secondary	No	0			Seek rabies vaccination	0	0	0	0	0	0	1	0	0	0	0	0		Wash Wound Seek care at medical facility Seek rabies vaccination	1	0	0	0	0	1	1	0	0	0	0	0		No
828	Narayanganj	Yes	45	Male	6	Hinduism	Piped Inside	Pit Latrine	Cement	TV Electric Fan	1	1	0	0	0	Secondary	No	0			Seek rabies vaccination	0	0	0	0	0	0	1	0	0	0	0	0		Wash Wound Seek care at medical facility Seek rabies vaccination	1	0	0	0	0	1	1	0	0	0	0	0		No
829	Narayanganj	Yes	43	Male	7	Islam	Piped Inside	Pit Latrine	Cement	TV Electric Fan Refridgerator Electricity	1	1	1	1	0	Secondary	No	0			Seek rabies vaccination	0	0	0	0	0	0	1	0	0	0	0	0		Wash Wound Consult with village health care worker Seek care at medical facility Seek rabies vaccination	1	0	1	0	0	1	1	0	0	0	0	0		No
830	Narayanganj	Yes	55	Female	8	Islam	Piped Inside	Flush - to open latrine	Brick	TV Electric Fan Refridgerator Electricity Bank Account	1	1	1	1	1	Secondary	No	0			Wash Wound Seek care at medical facility Seek rabies vaccination	1	0	0	0	0	1	1	0	0	0	0	0		Wash Wound Consult with village health care worker Consult with animal health worker Seek care at medical facility Seek rabies vaccination Isolate dog for observation	1	0	1	1	0	1	1	1	0	0	0	0		No
831	Narayanganj	Yes	38	Male	3	Islam	Piped Inside	Flush - to sewer or tank	Cement	TV Electric Fan Refridgerator Electricity Bank Account	1	1	1	1	1	Secondary	No	0			Wash Wound Seek care at medical facility Seek rabies vaccination	1	0	0	0	0	1	1	0	0	0	0	0		Wash Wound Seek care at medical facility Seek rabies vaccination	1	0	0	0	0	1	1	0	0	0	0	0		No
832	Narayanganj	No	30	Male	6	Islam	Piped Inside	Flush - to sewer or tank	Cement	TV Electric Fan Refridgerator Electricity Bank Account	1	1	1	1	1	Secondary	No	0			Seek care at medical facility Seek rabies vaccination	0	0	0	0	0	1	1	0	0	0	0	0		Wash Wound Seek care at medical facility Seek rabies vaccination	1	0	0	0	0	1	1	0	0	0	0	0		No
833	Narayanganj	No	25	Male	7	Hinduism	Piped Inside	Pit Latrine	Tin	TV Electric Fan Refridgerator Electricity	1	1	1	1	0	Secondary	No	0			Wash Wound Seek care at medical facility	1	0	0	0	0	1	0	0	0	0	0	0		Wash Wound Seek care at medical facility Seek rabies vaccination	1	0	0	0	0	1	1	0	0	0	0	0		No
834	Narayanganj	Yes	56	Male	9	Islam	Tube Well	Flush - to sewer or tank	Cement	TV Electric Fan Refridgerator Electricity Bank Account	1	1	1	1	1	No Education	No	0			Seek care at medical facility	0	0	0	0	0	1	0	0	0	0	0	0		Seek care at medical facility	0	0	0	0	0	1	0	0	0	0	0	0		No
835	Narayanganj	No	22	Male	4	Islam	Tube Well	Flush - to sewer or tank	Tin	TV Electric Fan Refridgerator Electricity	1	1	1	1	0	No Education	No	0			Wash Wound Seek care at medical facility	1	0	0	0	0	1	0	0	0	0	0	0		Wash Wound Seek care at medical facility Seek rabies vaccination	1	0	0	0	0	1	1	0	0	0	0	0		No
836	Narayanganj	No	28	Male	5	Islam	Piped Inside	Flush - to sewer or tank	Tin	TV Electric Fan Refridgerator Electricity	1	1	1	1	0	Secondary	No	0			Wash Wound Seek care at medical facility Seek rabies vaccination	1	0	0	0	0	1	1	0	0	0	0	0		Wash Wound Seek care at medical facility Seek rabies vaccination	1	0	0	0	0	1	1	0	0	0	0	0		No
837	Narayanganj	No	23	Male	4	Islam	Tube Well	Flush - to sewer or tank	Cement	TV Electric Fan Refridgerator Electricity	1	1	1	1	0	Secondary	No	0			Seek care at medical facility	0	0	0	0	0	1	0	0	0	0	0	0		Seek care at medical facility	0	0	0	0	0	1	0	0	0	0	0	0		No
838	Narayanganj	Yes	48	Male	8	Islam	Tube Well	Flush - to sewer or tank	Cement	TV Electric Fan Refridgerator Electricity Bank Account	1	1	1	1	1	Secondary	No	0			Wash Wound Seek care at medical facility Seek rabies vaccination	1	0	0	0	0	1	1	0	0	0	0	0		Wash Wound Seek care at medical facility Seek rabies vaccination	1	0	0	0	0	1	1	0	0	0	0	0		No
839	Narayanganj	No	18	Male	6	Islam	Piped Inside	Flush - to sewer or tank	Cement	TV Electric Fan Refridgerator Electricity	1	1	1	1	0	Secondary	No	0			Seek care at medical facility Seek rabies vaccination	0	0	0	0	0	1	1	0	0	0	0	0		Wash Wound Seek care at medical facility Seek rabies vaccination	1	0	0	0	0	1	1	0	0	0	0	0		No
840	Narayanganj	No	29	Male	4	Islam	Tube Well		Cement	TV Electric Fan Refridgerator Electricity Bank Account	1	1	1	1	1		No	0			Seek care at medical facility	0	0	0	0	0	1	0	0	0	0	0	0																No
841	Narayanganj	Yes	47	Male	6	Islam	Piped Inside	Flush - to sewer or tank	Tin	TV Electric Fan Refridgerator Electricity	1	1	1	1	0	Secondary	No	0			Seek care at medical facility	0	0	0	0	0	1	0	0	0	0	0	0		Wash Wound Seek care at medical facility	1	0	0	0	0	1	0	0	0	0	0	0		No
842	Narayanganj	No	30	Male	4	Hinduism	Tube Well	Flush - to sewer or tank	Cement	TV Electric Fan Refridgerator Electricity Bank Account	1	1	1	1	1	Secondary	No	0			Wash Wound Seek care at medical facility Seek rabies vaccination	1	0	0	0	0	1	1	0	0	0	0	0		Wash Wound Seek care at medical facility Seek rabies vaccination	1	0	0	0	0	1	1	0	0	0	0	0		No
843	Narayanganj	No		Female	7	Islam	Tube Well	Flush - to sewer or tank	Cement	TV Electric Fan Refridgerator Electricity Bank Account	1	1	1	1	1		No	0			Wash Wound Seek care at medical facility	1	0	0	0	0	1	0	0	0	0	0	0		Wash Wound Seek care at medical facility	1	0	0	0	0	1	0	0	0	0	0	0		No
844	Narayanganj	No	29	Male	3	Islam	Tube Well	Flush - to sewer or tank	Cement	TV Electric Fan Refridgerator Electricity	1	1	1	1	0		No	0			Wash Wound Seek care at medical facility	1	0	0	0	0	1	0	0	0	0	0	0		Wash Wound Seek care at medical facility Seek rabies vaccination	1	0	0	0	0	1	1	0	0	0	0	0		No
845	Narayanganj	No	20	Male	5	Islam	Tube Well	Flush - to sewer or tank	Cement	TV Electric Fan Refridgerator Electricity Bank Account	1	1	1	1	1	Secondary	No	0			Wash Wound Consult with village health care worker Seek care at medical facility Seek rabies vaccination Isolate dog for observation	1	0	1	0	0	1	1	1	0	0	0	0		Wash Wound Seek care at medical facility Seek rabies vaccination Isolate dog for observation	1	0	0	0	0	1	1	1	0	0	0	0		No
846	Narayanganj	No	45	Male	6	Islam	Piped Inside	Flush - to sewer or tank	Tin	TV Electric Fan Refridgerator Electricity	1	1	1	1	0	Secondary	No	0			Wash Wound Seek care at medical facility Seek rabies vaccination	1	0	0	0	0	1	1	0	0	0	0	0																No
847	Narayanganj	No		Female	5	Islam	Tube Well	Flush - to sewer or tank	Tin	TV Electric Fan Refridgerator Electricity Bank Account	1	1	1	1	1	Secondary	No	0			Wash Wound Seek care at medical facility Seek rabies vaccination	1	0	0	0	0	1	1	0	0	0	0	0		Seek care at medical facility Seek rabies vaccination	0	0	0	0	0	1	1	0	0	0	0	0		No
848	Narayanganj	Yes	41	Male	18	Islam	Tube Well	Flush - to sewer or tank	Tin	TV Electric Fan Refridgerator Electricity Bank Account	1	1	1	1	1	Secondary	No	0			Seek care at medical facility	0	0	0	0	0	1	0	0	0	0	0	0		Wash Wound Seek care at medical facility Seek rabies vaccination	1	0	0	0	0	1	1	0	0	0	0	0		No
849	Narayanganj	No	25	Male	5	Islam	Piped Inside	Flush - to sewer or tank	Cement	TV Electric Fan Refridgerator Electricity Bank Account	1	1	1	1	1		No	0																	Wash Wound Seek care at medical facility Seek rabies vaccination	1	0	0	0	0	1	1	0	0	0	0	0		No
850	Narayanganj	No		Female	4	Islam	Tube Well	Flush - to sewer or tank	Tin	TV Electric Fan Refridgerator Electricity Bank Account	1	1	1	1	1	Secondary	No	0			Wash Wound Seek care at medical facility Seek rabies vaccination	1	0	0	0	0	1	1	0	0	0	0	0		Wash Wound Seek care at medical facility Seek rabies vaccination	1	0	0	0	0	1	1	0	0	0	0	0		No
851	Narayanganj	Yes	55	Male	9	Islam	Piped Inside	Flush - to sewer or tank	Tin	TV Electric Fan Refridgerator Electricity Bank Account	1	1	1	1	1	Secondary	No	0			Seek rabies vaccination	0	0	0	0	0	0	1	0	0	0	0	0		Seek care at medical facility Seek rabies vaccination	0	0	0	0	0	1	1	0	0	0	0	0		Yes
852	Narayanganj	Yes	32	Male	4	Islam	Piped Inside	Flush - to sewer or tank	Cement	TV Electric Fan Refridgerator Electricity Bank Account	1	1	1	1	1	Secondary	No	0			Decline to answer	0	0	0	0	0	0	0	0	0	0	0	1		Decline to answer	0	0	0	0	0	0	0	0	0	0	0	1		No
853	Narayanganj	Yes	35	Female	5	Islam	Piped Inside	Flush - to sewer or tank	Tin	TV Electric Fan Electricity	1	1	0	1	0	Secondary	No	0			Nothing	0	0	0	0	0	0	0	0	0	1	0	0		Nothing	0	0	0	0	0	0	0	0	0	1	0	0		No
854	Narayanganj	Yes	34	Male	4	Islam	Piped Inside	Flush - to sewer or tank	Brick	TV Electric Fan Refridgerator Electricity Bank Account	1	1	1	1	1	Secondary	Yes	0	No		Wash Wound Seek care at medical facility Seek rabies vaccination	1	0	0	0	0	1	1	0	0	0	0	0		Wash Wound Seek care at medical facility Seek rabies vaccination	1	0	0	0	0	1	1	0	0	0	0	0		No
855	Narayanganj	Yes	42	Male	7	Islam	Piped Inside	Flush - to sewer or tank	Tin	TV Electric Fan Refridgerator Electricity Bank Account	1	1	1	1	1	Degree	No	0			Decline to answer	0	0	0	0	0	0	0	0	0	0	0	1		Nothing	0	0	0	0	0	0	0	0	0	1	0	0		Yes
856	Narayanganj	Yes	28	Female	3	Islam	Piped Inside	Flush - to sewer or tank	Brick	TV Electric Fan Refridgerator Electricity Bank Account	1	1	1	1	1	Masters and Above	No	0			Wash Wound Seek care at medical facility Seek rabies vaccination	1	0	0	0	0	1	1	0	0	0	0	0		Wash Wound Seek care at medical facility Seek rabies vaccination	1	0	0	0	0	1	1	0	0	0	0	0		Yes
857	Narayanganj	No	20	Female	5	Islam	Piped Inside	Flush - to sewer or tank	Cement	TV Electric Fan Refridgerator Electricity Bank Account	1	1	1	1	1	Secondary	No	0			Nothing Decline to answer	0	0	0	0	0	0	0	0	0	1	0	1		Decline to answer	0	0	0	0	0	0	0	0	0	0	0	1		Yes
858	Narayanganj	Yes	34	Female	3	Islam	Piped Inside	Flush - to sewer or tank	Cement	TV Electric Fan Refridgerator Electricity Bank Account	1	1	1	1	1	Secondary	No	0			Nothing	0	0	0	0	0	0	0	0	0	1	0	0		Wash Wound Consult with animal health worker Seek care at medical facility Seek rabies vaccination	1	0	0	1	0	1	1	0	0	0	0	0		Yes
859	Narayanganj	No	18	Male	5	Islam	Piped Inside	Flush - to sewer or tank	Cement	TV Electric Fan Refridgerator Electricity Bank Account	1	1	1	1	1	Masters and Above	No	0			Wash Wound Seek care at medical facility Seek rabies vaccination	1	0	0	0	0	1	1	0	0	0	0	0		Wash Wound Seek care at medical facility Seek rabies vaccination	1	0	0	0	0	1	1	0	0	0	0	0		Yes
860	Narayanganj	Yes	35	Male	5	Islam	Piped Inside	Flush - to sewer or tank	Cement	TV Electric Fan Refridgerator Electricity Bank Account	1	1	1	1	1	Degree	No	0			Seek rabies vaccination	0	0	0	0	0	0	1	0	0	0	0	0		Wash Wound Consult with village health care worker Consult with animal health worker Seek rabies vaccination	1	0	1	1	0	0	1	0	0	0	0	0		Yes
861	Narayanganj	Yes	28	Female	5	Islam	Piped Inside	Flush - to sewer or tank	Cement	TV Electric Fan Refridgerator Electricity Bank Account	1	1	1	1	1	Degree	No	0			Nothing	0	0	0	0	0	0	0	0	0	1	0	0		Wash Wound Consult Traditional Healer Consult with village health care worker Consult with animal health worker Seek rabies vaccination	1	1	1	1	0	0	1	0	0	0	0	0		Yes
862	Narayanganj	Yes	45	Male	6	Islam	Piped Inside	Flush - to sewer or tank	Cement	TV Electric Fan Refridgerator Electricity Bank Account	1	1	1	1	1	Secondary	No	0			Wash Wound Seek rabies vaccination	1	0	0	0	0	0	1	0	0	0	0	0		Wash Wound Seek rabies vaccination	1	0	0	0	0	0	1	0	0	0	0	0		Yes
863	Narayanganj	Yes	31	Female	4	Islam	Piped Inside	Flush - to sewer or tank	Cement	TV Electric Fan Refridgerator Electricity Bank Account	1	1	1	1	1	Secondary	No	0			Seek care at medical facility Seek rabies vaccination	0	0	0	0	0	1	1	0	0	0	0	0		Seek care at medical facility Seek rabies vaccination	0	0	0	0	0	1	1	0	0	0	0	0		Yes
864	Narayanganj	Yes	34	Male	4	Islam	Piped Inside	Flush - to sewer or tank	Cement	TV Electric Fan Refridgerator Electricity Bank Account	1	1	1	1	1	Secondary	No	0			Wash Wound Seek rabies vaccination	1	0	0	0	0	0	1	0	0	0	0	0		Wash Wound Consult with village health care worker Seek care at medical facility Seek rabies vaccination	1	0	1	0	0	1	1	0	0	0	0	0		Yes
865	Narayanganj	Yes	33	Male	5	Islam	Piped Inside	Flush - to sewer or tank	Brick	TV Electric Fan Refridgerator Electricity Bank Account	1	1	1	1	1	Secondary	No	0			Wash Wound Seek rabies vaccination	1	0	0	0	0	0	1	0	0	0	0	0		Wash Wound Seek care at medical facility Seek rabies vaccination	1	0	0	0	0	1	1	0	0	0	0	0		Yes
866	Narayanganj	Yes	31	Male	4	Islam	Piped Inside	Flush - to sewer or tank	Cement	TV Electric Fan Refridgerator Electricity Bank Account	1	1	1	1	1	Secondary	No	0			Decline to answer	0	0	0	0	0	0	0	0	0	0	0	1		Decline to answer	0	0	0	0	0	0	0	0	0	0	0	1		Yes
867	Narayanganj	Yes	33	Male	5	Islam	Piped Inside	Flush - to sewer or tank	Brick	TV Electric Fan Refridgerator Electricity Bank Account	1	1	1	1	1	Secondary	No	0			Wash Wound Seek rabies vaccination	1	0	0	0	0	0	1	0	0	0	0	0		Wash Wound Consult with village health care worker Seek care at medical facility Seek rabies vaccination	1	0	1	0	0	1	1	0	0	0	0	0		Yes
868	Narayanganj	Yes	32	Female	4	Islam	Piped Inside	Flush - to sewer or tank	Brick	TV Electric Fan Refridgerator Electricity Bank Account	1	1	1	1	1	Masters and Above	No	0			Wash Wound Consult with village health care worker Seek care at medical facility	1	0	1	0	0	1	0	0	0	0	0	0		Wash Wound Consult with village health care worker Seek care at medical facility Seek rabies vaccination	1	0	1	0	0	1	1	0	0	0	0	0		Yes
869	Narayanganj	Yes	45	Male	5	Islam	Piped Inside	Flush - to sewer or tank	Cement	TV Electric Fan Refridgerator Electricity Bank Account	1	1	1	1	1	Degree	No	0			Wash Wound Seek rabies vaccination	1	0	0	0	0	0	1	0	0	0	0	0		Wash Wound Consult with village health care worker Consult with animal health worker Seek care at medical facility Seek rabies vaccination	1	0	1	1	0	1	1	0	0	0	0	0		Yes
870	Narayanganj	Yes	34	Male	4	Islam	Piped Inside	Flush - to sewer or tank	Cement	TV Electric Fan Refridgerator Electricity Bank Account	1	1	1	1	1	Degree	No	0			Wash Wound Seek rabies vaccination	1	0	0	0	0	0	1	0	0	0	0	0		Wash Wound Consult with village health care worker Seek care at medical facility Seek rabies vaccination	1	0	1	0	0	1	1	0	0	0	0	0		Yes
871	Narayanganj	Yes	46	Male	5	Islam	Piped Inside	Flush - to sewer or tank	Brick	TV Electric Fan Refridgerator Electricity	1	1	1	1	0	Primary	No	0			Seek care at medical facility	0	0	0	0	0	1	0	0	0	0	0	0		Wash Wound Seek care at medical facility Seek rabies vaccination	1	0	0	0	0	1	1	0	0	0	0	0		Yes
872	Narayanganj	Yes	52	Male	4	Islam	Piped Inside	Flush - to sewer or tank	Cement	TV Electric Fan Electricity	1	1	0	1	0	Secondary	No	0			Seek care at medical facility	0	0	0	0	0	1	0	0	0	0	0	0		Wash Wound Seek care at medical facility Seek rabies vaccination	1	0	0	0	0	1	1	0	0	0	0	0		No
873	Narayanganj	Yes	44	Female	4	Islam	Piped Inside	Flush - to sewer or tank	Brick	TV Electric Fan Electricity	1	1	0	1	0	No Education	No	0			Seek care at medical facility	0	0	0	0	0	1	0	0	0	0	0	0		Wash Wound Consult with animal health worker Seek care at medical facility	1	0	0	1	0	1	0	0	0	0	0	0		No
874	Narayanganj	No	24	Male	5	Islam	Piped Inside	Flush - to sewer or tank	Brick	TV Electric Fan Refridgerator Electricity	1	1	1	1	0	Secondary	No	0			Seek care at medical facility	0	0	0	0	0	1	0	0	0	0	0	0		Wash Wound Seek care at medical facility Seek rabies vaccination	1	0	0	0	0	1	1	0	0	0	0	0		No
875	Narayanganj	Yes	50	Male	4	Islam	Piped Inside	Flush - to sewer or tank	Brick	TV Electric Fan Refridgerator Electricity Bank Account	1	1	1	1	1	Secondary	No	0			Seek care at medical facility	0	0	0	0	0	1	0	0	0	0	0	0		Wash Wound Seek care at medical facility Seek rabies vaccination	1	0	0	0	0	1	1	0	0	0	0	0		No
876	Narayanganj	Yes	48	Male	5	Islam	Piped Inside	Flush - to sewer or tank	Cement	TV Electric Fan Electricity	1	1	0	1	0	Secondary	No	0			Consult with village health care worker Seek care at medical facility	0	0	1	0	0	1	0	0	0	0	0	0		Wash Wound Seek care at medical facility Seek rabies vaccination	1	0	0	0	0	1	1	0	0	0	0	0		No
877	Narayanganj	No	22	Male	5	Islam	Piped Inside	Flush - to sewer or tank	Brick	TV Electric Fan Refridgerator Electricity	1	1	1	1	0	Secondary	No	0			Seek care at medical facility	0	0	0	0	0	1	0	0	0	0	0	0		Wash Wound Consult with animal health worker Seek care at medical facility	1	0	0	1	0	1	0	0	0	0	0	0		No
878	Narayanganj	Yes	52	Male	4	Islam	Piped Inside	Flush - to sewer or tank	Brick	TV Electric Fan Refridgerator Electricity	1	1	1	1	0	Secondary	No	0			Wash Wound Seek care at medical facility	1	0	0	0	0	1	0	0	0	0	0	0		Wash Wound Seek care at medical facility Seek rabies vaccination	1	0	0	0	0	1	1	0	0	0	0	0		No
879	Narayanganj	Yes	39	Male	3	Islam	Piped Inside	Flush - to sewer or tank	Cement	TV Electric Fan Electricity	1	1	0	1	0	Secondary	No	0			Seek care at medical facility	0	0	0	0	0	1	0	0	0	0	0	0		Wash Wound Seek care at medical facility Seek rabies vaccination	1	0	0	0	0	1	1	0	0	0	0	0		No
880	Narayanganj	Yes	45	Female		Islam	Piped Inside	Flush - to sewer or tank	Cement	TV Electric Fan Electricity	1	1	0	1	0	No Education	No	0			Seek care at medical facility	0	0	0	0	0	1	0	0	0	0	0	0		Wash Wound Consult with animal health worker Seek care at medical facility	1	0	0	1	0	1	0	0	0	0	0	0		No
881	Narayanganj	No	28	Female	4	Islam	Piped Inside	Flush - to sewer or tank	Brick	TV Electric Fan Refridgerator Electricity	1	1	1	1	0	Degree	No	0			Seek care at medical facility Seek rabies vaccination	0	0	0	0	0	1	1	0	0	0	0	0		Wash Wound Seek care at medical facility Seek rabies vaccination	1	0	0	0	0	1	1	0	0	0	0	0		No
882	Narayanganj	Yes	50	Male	3	Islam	Piped Inside	Flush - to sewer or tank	Brick	TV Electric Fan Refridgerator Electricity	1	1	1	1	0	Secondary	No	0			Seek care at medical facility	0	0	0	0	0	1	0	0	0	0	0	0		Wash Wound Consult with animal health worker Seek care at medical facility	1	0	0	1	0	1	0	0	0	0	0	0		No
883	Narayanganj	Yes	54	Male	5	Islam	Piped Inside	Flush - to sewer or tank	Brick	TV Electric Fan Refridgerator Electricity	1	1	1	1	0	Secondary	No	0			Seek care at medical facility	0	0	0	0	0	1	0	0	0	0	0	0		Decline to answer	0	0	0	0	0	0	0	0	0	0	0	1		Yes
884	Narayanganj	Yes	47	Male	4	Islam	Piped Inside	Flush - to sewer or tank	Brick	TV Electric Fan Refridgerator Electricity	1	1	1	1	0	Primary	No	0			Consult with village health care worker Seek care at medical facility	0	0	1	0	0	1	0	0	0	0	0	0		Wash Wound Consult with village health care worker Seek care at medical facility Seek rabies vaccination	1	0	1	0	0	1	1	0	0	0	0	0		No
885	Narayanganj	Yes	48	Male	4	Islam	Piped Inside	Flush - to sewer or tank	Brick	TV Electric Fan Refridgerator Electricity	1	1	1	1	0	No Education	No	0			Seek care at medical facility	0	0	0	0	0	1	0	0	0	0	0	0		Wash Wound Seek care at medical facility Seek rabies vaccination	1	0	0	0	0	1	1	0	0	0	0	0		No
886	Narayanganj	Yes	50	Male	4	Islam	Piped Inside	Flush - to sewer or tank	Brick	TV Electric Fan Refridgerator Electricity	1	1	1	1	0	Primary	No	0			Wash Wound Seek care at medical facility	1	0	0	0	0	1	0	0	0	0	0	0		Wash Wound Seek care at medical facility Seek rabies vaccination	1	0	0	0	0	1	1	0	0	0	0	0		No
887	Narayanganj	Yes	43	Male	4	Islam	Piped Inside	Flush - to sewer or tank	Brick	TV Electric Fan Refridgerator Electricity	1	1	1	1	0	Secondary	No	0			Consult with village health care worker Seek care at medical facility	0	0	1	0	0	1	0	0	0	0	0	0		Wash Wound Consult with animal health worker Seek care at medical facility	1	0	0	1	0	1	0	0	0	0	0	0		No
888	Narayanganj	Yes	54	Male	5	Islam	Piped Inside	Flush - to sewer or tank	Brick	TV Electric Fan Refridgerator Electricity	1	1	1	1	0	Primary	No	0			Seek care at medical facility	0	0	0	0	0	1	0	0	0	0	0	0		Wash Wound Consult with animal health worker Seek care at medical facility	1	0	0	1	0	1	0	0	0	0	0	0		No
889	Narayanganj	Yes	35	Male	4	Islam	Piped Inside	Flush - to sewer or tank	Cement	TV Electric Fan Electricity	1	1	0	1	0	Degree	No	0			Consult with village health care worker Seek care at medical facility	0	0	1	0	0	1	0	0	0	0	0	0		Wash Wound Consult with village health care worker Seek care at medical facility Seek rabies vaccination	1	0	1	0	0	1	1	0	0	0	0	0		No
890	Narayanganj	Yes	46	Male	5	Islam	Piped Inside	Flush - to sewer or tank	Brick	TV Electric Fan Refridgerator Electricity Bank Account	1	1	1	1	1	Secondary	No	0			Consult with village health care worker Seek care at medical facility	0	0	1	0	0	1	0	0	0	0	0	0		Wash Wound Seek care at medical facility Seek rabies vaccination	1	0	0	0	0	1	1	0	0	0	0	0		Yes
891	Narayanganj	Yes	43	Male	4	Islam	Piped Inside	Flush - to sewer or tank	Cement	TV Electric Fan Refridgerator Electricity Bank Account	1	1	1	1	1	Secondary	No	0			Wash Wound Consult with animal health worker Seek care at medical facility Seek rabies vaccination	1	0	0	1	0	1	1	0	0	0	0	0		Wash Wound Consult with animal health worker Seek care at medical facility Seek rabies vaccination	1	0	0	1	0	1	1	0	0	0	0	0		No
892	Narayanganj	Yes	50	Male	5	Islam	Piped Inside	Flush - to sewer or tank	Brick	TV Electric Fan Refridgerator Electricity Bank Account	1	1	1	1	1	Secondary	No	0			Wash Wound Consult with animal health worker Seek rabies vaccination	1	0	0	1	0	0	1	0	0	0	0	0		Consult with animal health worker Seek care at medical facility Seek rabies vaccination	0	0	0	1	0	1	1	0	0	0	0	0		No
893	Narayanganj	Yes	52	Male	6	Islam	Piped Inside	Flush - to sewer or tank	Cement	TV Electric Fan Refridgerator Electricity Bank Account	1	1	1	1	1	Primary	No	0			Wash Wound Consult with animal health worker Seek care at medical facility Seek rabies vaccination	1	0	0	1	0	1	1	0	0	0	0	0		Wash Wound Consult with animal health worker Seek care at medical facility Seek rabies vaccination	1	0	0	1	0	1	1	0	0	0	0	0		No
894	Narayanganj	Yes	49	Male	6	Islam	Piped Inside	Flush - to sewer or tank	Cement	TV Electric Fan Refridgerator Electricity Bank Account	1	1	1	1	1	Secondary	No	0			Consult with animal health worker Seek care at medical facility Seek rabies vaccination	0	0	0	1	0	1	1	0	0	0	0	0		Consult with animal health worker Seek care at medical facility Seek rabies vaccination	0	0	0	1	0	1	1	0	0	0	0	0		No
895	Narayanganj	Yes	48	Male	5	Islam	Piped Inside	Flush - to sewer or tank	Cement	TV Electric Fan Refridgerator Electricity	1	1	1	1	0	Secondary	No	0			Consult with animal health worker Seek care at medical facility Seek rabies vaccination	0	0	0	1	0	1	1	0	0	0	0	0		Consult with animal health worker Seek care at medical facility Seek rabies vaccination	0	0	0	1	0	1	1	0	0	0	0	0		No
896	Narayanganj	Yes	40	Male	4	Islam	Piped Inside	Flush - to sewer or tank	Cement	TV Electric Fan Refridgerator Electricity Bank Account	1	1	1	1	1	Secondary	No	0			Wash Wound Consult with animal health worker Seek care at medical facility Seek rabies vaccination	1	0	0	1	0	1	1	0	0	0	0	0		Consult with animal health worker Seek care at medical facility Seek rabies vaccination	0	0	0	1	0	1	1	0	0	0	0	0		No
897	Narayanganj	Yes	47	Male	5	Islam	Piped Inside	Flush - to sewer or tank	Cement	TV Electric Fan Refridgerator Electricity Bank Account	1	1	1	1	1	Secondary	No	0			Consult with animal health worker Seek care at medical facility Seek rabies vaccination	0	0	0	1	0	1	1	0	0	0	0	0		Consult with animal health worker Seek care at medical facility Seek rabies vaccination	0	0	0	1	0	1	1	0	0	0	0	0		No
898	Narayanganj	Yes	56	Male	7	Islam	Piped Inside	Flush - to sewer or tank	Brick	TV Electric Fan Refridgerator Electricity Bank Account	1	1	1	1	1	Secondary	No	0			Wash Wound Consult with animal health worker Seek care at medical facility Seek rabies vaccination	1	0	0	1	0	1	1	0	0	0	0	0		Wash Wound Consult with animal health worker Seek care at medical facility Seek rabies vaccination	1	0	0	1	0	1	1	0	0	0	0	0		No
899	Narayanganj	Yes	40	Male	4	Islam	Piped Inside	Flush - to sewer or tank	Cement	TV Electric Fan Refridgerator Electricity Bank Account	1	1	1	1	1	Secondary	No	0			Wash Wound Consult with animal health worker Seek care at medical facility Seek rabies vaccination	1	0	0	1	0	1	1	0	0	0	0	0		Wash Wound Consult with animal health worker Seek care at medical facility Seek rabies vaccination	1	0	0	1	0	1	1	0	0	0	0	0		No
900	Narayanganj	Yes	37	Male	4	Islam	Piped Inside	Flush - to sewer or tank	Brick	TV Electric Fan Refridgerator Electricity Bank Account	1	1	1	1	1	Degree	No	0			Wash Wound Consult with animal health worker Seek care at medical facility Seek rabies vaccination	1	0	0	1	0	1	1	0	0	0	0	0		Wash Wound Consult with animal health worker Seek care at medical facility Seek rabies vaccination	1	0	0	1	0	1	1	0	0	0	0	0		No
901	Narayanganj	Yes	46	Male	5	Islam	Piped Inside	Flush - to sewer or tank	Cement	TV Electric Fan Refridgerator Electricity Bank Account	1	1	1	1	1	Secondary	No	0			Wash Wound Consult with animal health worker Seek care at medical facility Seek rabies vaccination	1	0	0	1	0	1	1	0	0	0	0	0		Wash Wound Consult with animal health worker Seek care at medical facility Seek rabies vaccination	1	0	0	1	0	1	1	0	0	0	0	0		No
902	Narayanganj	Yes	45	Male	3	Islam	Piped Inside	Flush - to sewer or tank	Cement	TV Electric Fan Refridgerator Electricity Bank Account	1	1	1	1	1	Secondary	No	0			Wash Wound Consult with animal health worker Seek care at medical facility Seek rabies vaccination	1	0	0	1	0	1	1	0	0	0	0	0		Wash Wound Seek care at medical facility Seek rabies vaccination	1	0	0	0	0	1	1	0	0	0	0	0		No
903	Narayanganj	Yes	57	Male	5	Islam	Piped Inside	Flush - to sewer or tank	Cement	TV Electric Fan Refridgerator Electricity Bank Account	1	1	1	1	1	No Education	No	0			Wash Wound Seek care at medical facility Seek rabies vaccination	1	0	0	0	0	1	1	0	0	0	0	0		Wash Wound Consult with animal health worker Seek care at medical facility Seek rabies vaccination	1	0	0	1	0	1	1	0	0	0	0	0		No
904	Narayanganj	Yes	43	Male	4	Islam	Piped Inside	Flush - to sewer or tank	Cement	TV Electric Fan Refridgerator Electricity Bank Account	1	1	1	1	1	No Education	No	0			Wash Wound Consult with animal health worker Seek care at medical facility Seek rabies vaccination	1	0	0	1	0	1	1	0	0	0	0	0		Wash Wound Consult with animal health worker Seek care at medical facility Seek rabies vaccination	1	0	0	1	0	1	1	0	0	0	0	0		No
905	Narayanganj	Yes	52	Male	5	Islam	Piped Inside	Flush - to sewer or tank	Cement	TV Electric Fan Refridgerator Electricity Bank Account	1	1	1	1	1	No Education	No	0			Wash Wound Consult with animal health worker Seek care at medical facility Seek rabies vaccination	1	0	0	1	0	1	1	0	0	0	0	0		Wash Wound Consult with animal health worker Seek care at medical facility Seek rabies vaccination	1	0	0	1	0	1	1	0	0	0	0	0		No
906	Narayanganj	Yes	53	Male	6	Islam	Piped Inside	Flush - to sewer or tank	Brick	TV Electric Fan Refridgerator Electricity Bank Account	1	1	1	1	1	Secondary	No	0			Wash Wound Consult with animal health worker Seek care at medical facility Seek rabies vaccination	1	0	0	1	0	1	1	0	0	0	0	0		Consult with animal health worker Seek care at medical facility Seek rabies vaccination	0	0	0	1	0	1	1	0	0	0	0	0		No
907	Narayanganj	Yes	49	Male	4	Islam	Piped Inside	Flush - to sewer or tank	Cement	TV Electric Fan Refridgerator Electricity Bank Account	1	1	1	1	1	Secondary	No	0			Wash Wound Consult with animal health worker Seek care at medical facility Seek rabies vaccination	1	0	0	1	0	1	1	0	0	0	0	0		Consult with animal health worker Seek care at medical facility Seek rabies vaccination	0	0	0	1	0	1	1	0	0	0	0	0		No
908	Narayanganj	Yes	42	Male	5	Islam	Piped Inside	Flush - to sewer or tank	Cement	TV Electric Fan Refridgerator Electricity Bank Account	1	1	1	1	1	No Education	No	0			Wash Wound Consult with animal health worker Seek care at medical facility Seek rabies vaccination	1	0	0	1	0	1	1	0	0	0	0	0		Consult with animal health worker Seek care at medical facility Seek rabies vaccination	0	0	0	1	0	1	1	0	0	0	0	0		No
909	Narayanganj	Yes	39	Male	4	Islam	Piped Inside	Flush - to sewer or tank	Cement	TV Electric Fan Refridgerator Electricity Bank Account	1	1	1	1	1	No Education	No	0			Wash Wound Consult with animal health worker Seek care at medical facility Seek rabies vaccination	1	0	0	1	0	1	1	0	0	0	0	0		Consult with animal health worker Seek care at medical facility Seek rabies vaccination	0	0	0	1	0	1	1	0	0	0	0	0		No
910	Narayanganj	Yes	48	Male	4	Islam	Piped Inside	Flush - to sewer or tank	Cement	TV Electric Fan Refridgerator Electricity Bank Account	1	1	1	1	1	Secondary	No	0			Wash Wound Consult with animal health worker Seek care at medical facility Seek rabies vaccination	1	0	0	1	0	1	1	0	0	0	0	0		Consult with animal health worker Seek care at medical facility Seek rabies vaccination	0	0	0	1	0	1	1	0	0	0	0	0		No
911	Narayanganj	Yes	36	Male	4	Islam	Piped Inside	Flush - to sewer or tank	Cement	TV Electric Fan Refridgerator Electricity Bank Account	1	1	1	1	1	Secondary	No	0			Wash Wound Seek care at medical facility Seek rabies vaccination	1	0	0	0	0	1	1	0	0	0	0	0		Wash Wound Consult with animal health worker Seek care at medical facility Seek rabies vaccination	1	0	0	1	0	1	1	0	0	0	0	0		No
912	Narayanganj	Yes	45	Male	4	Islam	Piped Inside	Flush - to sewer or tank	Cement	TV Electric Fan Refridgerator Electricity Bank Account	1	1	1	1	1	Secondary	No	0			Wash Wound Consult with animal health worker Seek care at medical facility Seek rabies vaccination	1	0	0	1	0	1	1	0	0	0	0	0		Consult with animal health worker Seek care at medical facility Seek rabies vaccination	0	0	0	1	0	1	1	0	0	0	0	0		No
913	Narayanganj	Yes	42	Male	6	Islam	Piped Inside	Flush - to sewer or tank	Brick	TV Electric Fan Refridgerator	1	1	1	0	0	Secondary	No	0			Wash Wound Consult Traditional Healer Consult with village health care worker Consult with animal health worker Seek care at medical facility Seek rabies vaccination	1	1	1	1	0	1	1	0	0	0	0	0		Wash Wound Consult Traditional Healer Consult with village health care worker Consult with animal health worker Seek care at medical facility Seek rabies vaccination	1	1	1	1	0	1	1	0	0	0	0	0		No
914	Narayanganj	Yes	50	Female	5	Islam	Piped Inside	Flush - to sewer or tank	Brick	TV Electric Fan	1	1	0	0	0	Secondary	No	0			Wash Wound Consult Traditional Healer Consult with village health care worker Consult with animal health worker Seek care at medical facility Seek rabies vaccination	1	1	1	1	0	1	1	0	0	0	0	0		Wash Wound Consult Traditional Healer Consult with village health care worker Consult with animal health worker Seek care at medical facility Seek rabies vaccination	1	1	1	1	0	1	1	0	0	0	0	0		No
915	Narayanganj	Yes	30	Female	6	Islam	Piped Inside	Flush - to sewer or tank	Brick	TV Electric Fan	1	1	0	0	0	Secondary	No	0			Wash Wound Consult Traditional Healer Consult with village health care worker Consult with animal health worker Seek care at medical facility Seek rabies vaccination	1	1	1	1	0	1	1	0	0	0	0	0		Wash Wound Consult Traditional Healer Consult with village health care worker Consult with animal health worker Seek care at medical facility Seek rabies vaccination	1	1	1	1	0	1	1	0	0	0	0	0		No
916	Narayanganj	Yes	38	Male	7	Islam	Piped Inside	Flush - to sewer or tank	Brick	TV Electric Fan Refridgerator	1	1	1	0	0	Secondary	No	0			Wash Wound Consult Traditional Healer Consult with village health care worker Consult with animal health worker Seek care at medical facility Seek rabies vaccination	1	1	1	1	0	1	1	0	0	0	0	0		Wash Wound Consult Traditional Healer Consult with village health care worker Consult with animal health worker Seek care at medical facility Seek rabies vaccination	1	1	1	1	0	1	1	0	0	0	0	0		No
917	Narayanganj	Yes	42	Male	4	Islam	Piped Inside	Flush - to sewer or tank	Brick	TV Electric Fan	1	1	0	0	0	Degree	No	0			Wash Wound Consult Traditional Healer Consult with village health care worker Consult with animal health worker Seek care at medical facility Seek rabies vaccination	1	1	1	1	0	1	1	0	0	0	0	0		Wash Wound Consult Traditional Healer Consult with village health care worker Consult with animal health worker Seek care at medical facility Seek rabies vaccination	1	1	1	1	0	1	1	0	0	0	0	0		Yes
918	Narayanganj	Yes	40	Male	6	Islam	Piped Inside	Flush - to sewer or tank	Brick	TV Electric Fan	1	1	0	0	0	Secondary	No	0			Wash Wound Consult Traditional Healer Consult with village health care worker Consult with animal health worker Seek care at medical facility Seek rabies vaccination	1	1	1	1	0	1	1	0	0	0	0	0		Wash Wound Consult Traditional Healer Consult with village health care worker Consult with animal health worker Seek care at medical facility Seek rabies vaccination	1	1	1	1	0	1	1	0	0	0	0	0		Yes
919	Narayanganj	Yes	45	Male	6	Islam	Piped Inside	Flush - to sewer or tank	Brick	TV Electric Fan	1	1	0	0	0	Secondary	No	0			Wash Wound Consult Traditional Healer Consult with village health care worker Consult with animal health worker Seek care at medical facility Seek rabies vaccination	1	1	1	1	0	1	1	0	0	0	0	0		Wash Wound Consult Traditional Healer Consult with village health care worker Consult with animal health worker Seek care at medical facility Seek rabies vaccination	1	1	1	1	0	1	1	0	0	0	0	0		Yes
920	Narayanganj	Yes	48	Male	6	Islam	Piped Inside	Flush - to sewer or tank	Brick	TV Electric Fan	1	1	0	0	0	Secondary	No	0			Wash Wound Consult Traditional Healer Consult with village health care worker Consult with animal health worker Seek care at medical facility Seek rabies vaccination	1	1	1	1	0	1	1	0	0	0	0	0		Wash Wound Consult Traditional Healer Consult with village health care worker Consult with animal health worker Seek care at medical facility Seek rabies vaccination	1	1	1	1	0	1	1	0	0	0	0	0		No
921	Narayanganj	Yes	39	Female	6	Islam	Piped Inside	Flush - to sewer or tank	Brick	TV Electric Fan	1	1	0	0	0	Degree	No	0			Wash Wound Consult Traditional Healer Consult with village health care worker Consult with animal health worker Seek care at medical facility Seek rabies vaccination	1	1	1	1	0	1	1	0	0	0	0	0		Wash Wound Consult Traditional Healer Consult with village health care worker Consult with animal health worker Seek care at medical facility Seek rabies vaccination	1	1	1	1	0	1	1	0	0	0	0	0		Yes
922	Narayanganj	Yes	48	Female	8	Hinduism	Piped Inside	Flush - to sewer or tank	Brick	TV Electric Fan	1	1	0	0	0	Secondary	No	0			Wash Wound Consult Traditional Healer Consult with village health care worker Consult with animal health worker Seek care at medical facility Seek rabies vaccination	1	1	1	1	0	1	1	0	0	0	0	0		Wash Wound Consult Traditional Healer Consult with village health care worker Consult with animal health worker Seek care at medical facility Seek rabies vaccination	1	1	1	1	0	1	1	0	0	0	0	0		Yes
923	Narayanganj	Yes	42	Male	5	Hinduism	Piped Inside	Flush - to sewer or tank	Brick	TV Electric Fan	1	1	0	0	0	Secondary	No	0			Wash Wound Consult Traditional Healer Consult with village health care worker Consult with animal health worker Seek care at medical facility Seek rabies vaccination	1	1	1	1	0	1	1	0	0	0	0	0		Wash Wound Consult Traditional Healer Consult with village health care worker Consult with animal health worker Seek care at medical facility Seek rabies vaccination	1	1	1	1	0	1	1	0	0	0	0	0		No
924	Narayanganj	Yes	50	Female	6	Islam	Piped Inside	Flush - to sewer or tank	Brick	TV Electric Fan	1	1	0	0	0	Secondary	No	0			Wash Wound Consult Traditional Healer Consult with village health care worker Consult with animal health worker Seek care at medical facility Seek rabies vaccination	1	1	1	1	0	1	1	0	0	0	0	0		Wash Wound Consult Traditional Healer Consult with village health care worker Consult with animal health worker Seek care at medical facility Seek rabies vaccination	1	1	1	1	0	1	1	0	0	0	0	0		Yes
925	Narayanganj	Yes	52	Female	8	Hinduism	Piped Inside	Flush - to sewer or tank	Brick	TV Electric Fan	1	1	0	0	0	Secondary	No	0			Wash Wound Consult Traditional Healer Consult with village health care worker Consult with animal health worker Seek care at medical facility Seek rabies vaccination	1	1	1	1	0	1	1	0	0	0	0	0		Wash Wound Consult Traditional Healer Consult with village health care worker Consult with animal health worker Seek care at medical facility Seek rabies vaccination	1	1	1	1	0	1	1	0	0	0	0	0		Yes
926	Narayanganj	Yes	40	Male	4	Islam	Piped Inside	Flush - to sewer or tank	Brick	TV Electric Fan	1	1	0	0	0	Secondary	No	0			Wash Wound Consult Traditional Healer Consult with village health care worker Consult with animal health worker Seek care at medical facility Seek rabies vaccination	1	1	1	1	0	1	1	0	0	0	0	0		Wash Wound Consult Traditional Healer Consult with village health care worker Consult with animal health worker Seek care at medical facility Seek rabies vaccination	1	1	1	1	0	1	1	0	0	0	0	0		No
927	Narayanganj	Yes	22	Male	7	Islam	Piped Inside	Flush - to sewer or tank	Brick	TV Electric Fan Refridgerator	1	1	1	0	0	Secondary	No	0			Wash Wound Consult Traditional Healer Consult with village health care worker Consult with animal health worker Seek care at medical facility Seek rabies vaccination	1	1	1	1	0	1	1	0	0	0	0	0		Wash Wound Consult Traditional Healer Consult with village health care worker Consult with animal health worker Seek care at medical facility Seek rabies vaccination Isolate dog for observation	1	1	1	1	0	1	1	1	0	0	0	0		Yes
928	Narayanganj	Yes	43	Female	6	Islam	Piped Inside	Flush - to sewer or tank	Brick	TV Electric Fan	1	1	0	0	0	Secondary	No	0			Wash Wound Consult Traditional Healer Consult with village health care worker Consult with animal health worker Seek care at medical facility Seek rabies vaccination	1	1	1	1	0	1	1	0	0	0	0	0		Wash Wound Consult Traditional Healer Consult with village health care worker Consult with animal health worker Seek care at medical facility Seek rabies vaccination	1	1	1	1	0	1	1	0	0	0	0	0		Yes
929	Narayanganj	Yes	39	Male	7	Islam	Piped Inside	Flush - to sewer or tank	Brick	TV Electric Fan	1	1	0	0	0	Secondary	No	0			Wash Wound Consult Traditional Healer Consult with village health care worker Consult with animal health worker Seek care at medical facility Seek rabies vaccination	1	1	1	1	0	1	1	0	0	0	0	0		Wash Wound Consult Traditional Healer Consult with village health care worker Consult with animal health worker Seek care at medical facility Seek rabies vaccination	1	1	1	1	0	1	1	0	0	0	0	0		No
930	Narayanganj	Yes	46	Female	6	Islam	Piped Inside	Flush - to sewer or tank	Brick	TV Electric Fan	1	1	0	0	0	Secondary	No	0			Wash Wound Consult Traditional Healer Consult with village health care worker Consult with animal health worker Seek care at medical facility Seek rabies vaccination	1	1	1	1	0	1	1	0	0	0	0	0		Wash Wound Consult Traditional Healer Consult with village health care worker Consult with animal health worker Seek care at medical facility Seek rabies vaccination	1	1	1	1	0	1	1	0	0	0	0	0		Yes
931	Narayanganj	Yes	46	Male	7	Islam	Piped Inside	Flush - to sewer or tank	Brick	TV Electric Fan	1	1	0	0	0	Secondary	No	0			Wash Wound Consult Traditional Healer Consult with village health care worker Consult with animal health worker Seek care at medical facility Seek rabies vaccination	1	1	1	1	0	1	1	0	0	0	0	0		Wash Wound Consult Traditional Healer Consult with village health care worker Consult with animal health worker Seek care at medical facility Seek rabies vaccination	1	1	1	1	0	1	1	0	0	0	0	0		Yes
932	Narayanganj	Yes	30	Female	5	Islam	Piped Inside	Flush - to sewer or tank	Brick	TV Electric Fan	1	1	0	0	0	Secondary	No	0			Wash Wound Consult Traditional Healer Consult with village health care worker Consult with animal health worker Seek care at medical facility Seek rabies vaccination	1	1	1	1	0	1	1	0	0	0	0	0		Wash Wound Consult Traditional Healer Consult with village health care worker Consult with animal health worker Seek care at medical facility Seek rabies vaccination Isolate dog for observation	1	1	1	1	0	1	1	1	0	0	0	0		Yes
933	Narayanganj	Yes	42	Male	9	Islam	Piped Inside	Flush - to sewer or tank	Brick	TV Electric Fan	1	1	0	0	0	Secondary	No	0			Wash Wound Consult Traditional Healer Consult with village health care worker Consult with animal health worker Seek care at medical facility Seek rabies vaccination	1	1	1	1	0	1	1	0	0	0	0	0		Wash Wound Consult Traditional Healer Consult with village health care worker Consult with animal health worker Seek care at medical facility Seek rabies vaccination	1	1	1	1	0	1	1	0	0	0	0	0		No
934	Narayanganj	Yes	38	Male	6	Islam	Piped Inside	Flush - to sewer or tank	Brick	TV Electric Fan	1	1	0	0	0	Secondary	No	0			Wash Wound Consult Traditional Healer Consult with village health care worker Consult with animal health worker Seek care at medical facility Seek rabies vaccination	1	1	1	1	0	1	1	0	0	0	0	0		Wash Wound Consult Traditional Healer Consult with village health care worker Consult with animal health worker Seek care at medical facility Seek rabies vaccination	1	1	1	1	0	1	1	0	0	0	0	0		Yes
935	Narayanganj	Yes	41	Male	6	Islam	Piped Inside	Flush - to sewer or tank	Brick	TV Electric Fan	1	1	0	0	0	Secondary	No	0			Wash Wound Consult Traditional Healer Consult with village health care worker Consult with animal health worker Seek care at medical facility Seek rabies vaccination	1	1	1	1	0	1	1	0	0	0	0	0		Wash Wound Consult Traditional Healer Consult with village health care worker Consult with animal health worker Seek care at medical facility Seek rabies vaccination	1	1	1	1	0	1	1	0	0	0	0	0		Yes
936	Narayanganj	Yes	47	Male	5	Islam	Piped Inside	Flush - to sewer or tank	Brick	TV Electric Fan Refridgerator Electricity Bank Account	1	1	1	1	1	Primary	No	0			Consult with village health care worker	0	0	1	0	0	0	0	0	0	0	0	0		Seek rabies vaccination	0	0	0	0	0	0	1	0	0	0	0	0		No
937	Narayanganj	Yes	48	Male	5	Islam	Piped Inside	Flush - to sewer or tank	Brick	TV Electric Fan Refridgerator Electricity Bank Account	1	1	1	1	1	Primary	No	0	No		Consult with village health care worker	0	0	1	0	0	0	0	0	0	0	0	0		Seek rabies vaccination	0	0	0	0	0	0	1	0	0	0	0	0		No
938	Narayanganj	Yes	45	Male	4	Islam	Piped Inside	Flush - to sewer or tank	Brick	TV Electric Fan Refridgerator Electricity	1	1	1	1	0	Primary	No	0			Consult with village health care worker	0	0	1	0	0	0	0	0	0	0	0	0		Consult with village health care worker	0	0	1	0	0	0	0	0	0	0	0	0		No
939	Narayanganj	Yes	45	Male	4	Islam	Piped Inside	Flush - to sewer or tank	Brick	TV Electric Fan Electricity	1	1	0	1	0	Primary	No	0			Consult with village health care worker	0	0	1	0	0	0	0	0	0	0	0	0		Consult with village health care worker	0	0	1	0	0	0	0	0	0	0	0	0		No
940	Narayanganj	Yes	58	Male	5	Islam	Piped Inside	Flush - to sewer or tank	Brick	TV Electric Fan Refridgerator Electricity Bank Account	1	1	1	1	1	Primary	No	0			Consult with village health care worker	0	0	1	0	0	0	0	0	0	0	0	0		Seek rabies vaccination	0	0	0	0	0	0	1	0	0	0	0	0		No
941	Narayanganj	Yes	38	Male	5	Islam	Piped Inside	Flush - to sewer or tank	Brick	TV Electric Fan Refridgerator Electricity	1	1	1	1	0	No Education	No	0			Consult with village health care worker	0	0	1	0	0	0	0	0	0	0	0	0		Consult with village health care worker	0	0	1	0	0	0	0	0	0	0	0	0		No
942	Narayanganj	Yes	35	Female	5	Islam	Piped Inside	Flush - to sewer or tank	Brick	TV Electric Fan Electricity	1	1	0	1	0	Primary	No	0			Consult with village health care worker	0	0	1	0	0	0	0	0	0	0	0	0		Consult with village health care worker	0	0	1	0	0	0	0	0	0	0	0	0		No
943	Narayanganj	Yes	45	Male	4	Islam	Piped Inside	Flush - to sewer or tank	Tin	TV Electric Fan Electricity	1	1	0	1	0	Primary	No	0			Consult with village health care worker	0	0	1	0	0	0	0	0	0	0	0	0		Consult with village health care worker	0	0	1	0	0	0	0	0	0	0	0	0		No
944	Narayanganj	Yes	52	Male	5	Islam	Piped Inside	Flush - to sewer or tank	Brick	TV Electric Fan Refridgerator Electricity	1	1	1	1	0	No Education	No	0			Consult with village health care worker	0	0	1	0	0	0	0	0	0	0	0	0		Consult with village health care worker	0	0	1	0	0	0	0	0	0	0	0	0		No
945	Narayanganj	Yes	52	Male	5	Islam	Piped Inside	Flush - to sewer or tank	Brick	TV Electric Fan Refridgerator Electricity	1	1	1	1	0	Primary	No	0			Consult with village health care worker	0	0	1	0	0	0	0	0	0	0	0	0		Consult with village health care worker	0	0	1	0	0	0	0	0	0	0	0	0		No
946	Narayanganj	Yes	26	Male	4	Islam	Piped Inside	Flush - to sewer or tank	Tin	TV Electric Fan Electricity	1	1	0	1	0	Primary	No	0			Consult with village health care worker	0	0	1	0	0	0	0	0	0	0	0	0		Consult with village health care worker	0	0	1	0	0	0	0	0	0	0	0	0		No
947	Narayanganj	Yes	45	Male	4	Islam	Piped Inside	Flush - to sewer or tank	Brick	TV Electric Fan Refridgerator Electricity	1	1	1	1	0	Primary	No	0			Consult with village health care worker	0	0	1	0	0	0	0	0	0	0	0	0		Consult with village health care worker	0	0	1	0	0	0	0	0	0	0	0	0		No
948	Narayanganj	No	25	Male	5	Islam	Piped Inside	Flush - to sewer or tank	Brick	TV Electric Fan Refridgerator Electricity Bank Account	1	1	1	1	1	Secondary	No	0			Consult with village health care worker	0	0	1	0	0	0	0	0	0	0	0	0		Consult with village health care worker	0	0	1	0	0	0	0	0	0	0	0	0		No
949	Narayanganj	Yes	47	Male	6	Islam	Piped Inside	Flush - to sewer or tank	Brick	TV Electric Fan Refridgerator Electricity Bank Account	1	1	1	1	1	Primary	No	0			Consult with village health care worker	0	0	1	0	0	0	0	0	0	0	0	0		Consult with village health care worker	0	0	1	0	0	0	0	0	0	0	0	0		No
950	Narayanganj	Yes	42	Male	6	Islam	Piped Inside	Flush - to sewer or tank	Tin	TV Electric Fan Electricity	1	1	0	1	0	Primary	No	0			Consult with village health care worker	0	0	1	0	0	0	0	0	0	0	0	0		Consult with village health care worker	0	0	1	0	0	0	0	0	0	0	0	0		No
951	Narayanganj	Yes	35	Male	5	Islam	Piped Inside	Flush - to sewer or tank	Brick	TV Electric Fan Refridgerator Electricity Bank Account	1	1	1	1	1	Primary	No	0			Consult with village health care worker	0	0	1	0	0	0	0	0	0	0	0	0		Consult with village health care worker	0	0	1	0	0	0	0	0	0	0	0	0		No
952	Narayanganj	Yes	52	Male	5	Islam	Piped Inside	Flush - to sewer or tank	Brick	TV Electric Fan Refridgerator Electricity Bank Account	1	1	1	1	1	No Education	No	0			Consult with village health care worker	0	0	1	0	0	0	0	0	0	0	0	0		Consult with village health care worker	0	0	1	0	0	0	0	0	0	0	0	0		No
953	Narayanganj	Yes	45	Male	4	Islam	Piped Inside	Flush - to sewer or tank	Brick	TV Electric Fan Refridgerator Electricity Bank Account	1	1	1	1	1	Primary	No	0			Consult with village health care worker	0	0	1	0	0	0	0	0	0	0	0	0		Consult with village health care worker	0	0	1	0	0	0	0	0	0	0	0	0		No
954	Narayanganj	Yes	35	Male	5	Islam	Piped Inside	Flush - to sewer or tank	Brick	TV Electric Fan Refridgerator Electricity Bank Account	1	1	1	1	1	Primary	No	0			Consult with village health care worker	0	0	1	0	0	0	0	0	0	0	0	0		Consult with village health care worker	0	0	1	0	0	0	0	0	0	0	0	0		No
955	Narayanganj	Yes	55	Male	5	Islam	Piped Inside	Flush - to sewer or tank	Tin	TV Electric Fan Electricity	1	1	0	1	0	Primary	No	0			Consult with village health care worker	0	0	1	0	0	0	0	0	0	0	0	0		Consult with village health care worker	0	0	1	0	0	0	0	0	0	0	0	0		No
956	Narayanganj	Yes	44	Male	5	Islam	Piped Inside	Flush - to sewer or tank	Tin	TV Electric Fan Electricity	1	1	0	1	0	Primary	No	0			Consult with village health care worker	0	0	1	0	0	0	0	0	0	0	0	0		Consult with village health care worker	0	0	1	0	0	0	0	0	0	0	0	0		No
957	Narayanganj	Yes	25	Male	4	Islam	Piped Inside	Flush - to sewer or tank	Tin	TV Electric Fan Electricity	1	1	0	1	0	Primary	No	0			Consult with village health care worker	0	0	1	0	0	0	0	0	0	0	0	0		Consult with village health care worker	0	0	1	0	0	0	0	0	0	0	0	0		No
958	Narayanganj	Yes	45	Male	5	Islam	Piped Inside	Flush - to sewer or tank	Brick	TV Electric Fan Refridgerator Electricity Bank Account	1	1	1	1	1	Secondary	No	0			Consult with village health care worker	0	0	1	0	0	0	0	0	0	0	0	0		Consult with village health care worker	0	0	1	0	0	0	0	0	0	0	0	0		No
959	Narayanganj	Yes	25	Female	4	Islam	Piped Inside	Flush - to sewer or tank	Brick	TV Electric Fan Refridgerator Electricity Bank Account	1	1	1	1	1	Secondary	No	0			Consult with village health care worker	0	0	1	0	0	0	0	0	0	0	0	0		Consult with village health care worker	0	0	1	0	0	0	0	0	0	0	0	0		No
960	Narayanganj	Yes	35	Male	4	Islam	Piped Inside	Flush - to sewer or tank	Brick	TV Electric Fan Refridgerator Electricity Bank Account	1	1	1	1	1	Secondary	No	0			Wash Wound Consult with village health care worker	1	0	1	0	0	0	0	0	0	0	0	0		Wash Wound Consult with village health care worker	1	0	1	0	0	0	0	0	0	0	0	0		No
961	Narayanganj	Yes	45	Male	5	Islam	Piped Inside	Flush - to sewer or tank	Brick	TV Electric Fan Refridgerator Electricity Bank Account	1	1	1	1	1	Secondary	No	0			Consult with village health care worker	0	0	1	0	0	0	0	0	0	0	0	0		Consult with village health care worker	0	0	1	0	0	0	0	0	0	0	0	0		No
962	Narayanganj	Yes	52	Male	5	Islam	Piped Inside	Flush - to sewer or tank	Brick	TV Electric Fan Refridgerator Electricity	1	1	1	1	0	Primary	No	0			Consult with village health care worker	0	0	1	0	0	0	0	0	0	0	0	0		Consult with village health care worker	0	0	1	0	0	0	0	0	0	0	0	0		No
963	Narayanganj	Yes	45	Male	5	Islam	Piped Inside	Flush - to sewer or tank	Brick	TV Electric Fan Refridgerator Electricity	1	1	1	1	0	Secondary	No	0			Consult with village health care worker	0	0	1	0	0	0	0	0	0	0	0	0		Consult with village health care worker	0	0	1	0	0	0	0	0	0	0	0	0		No
964	Narayanganj	Yes	45	Male	5	Islam	Piped Inside	Flush - to sewer or tank	Brick	TV Electric Fan Refridgerator Electricity Bank Account	1	1	1	1	1	Primary	No	0			Consult with village health care worker	0	0	1	0	0	0	0	0	0	0	0	0		Consult with village health care worker	0	0	1	0	0	0	0	0	0	0	0	0		No
965	Narayanganj	Yes	28	Female	5	Islam	Piped Inside	Flush - to sewer or tank	Brick	TV Electric Fan Refridgerator Electricity Bank Account	1	1	1	1	1	Secondary	No	0			Consult with village health care worker	0	0	1	0	0	0	0	0	0	0	0	0		Consult with village health care worker	0	0	1	0	0	0	0	0	0	0	0	0		No
966	Narayanganj	Yes	20	Male	3	Islam	Piped Inside	Flush - to sewer or tank	Cement	TV Electric Fan Refridgerator Electricity Bank Account	1	1	1	1	1	Secondary	No	0			Wash Wound Consult with animal health worker	1	0	0	1	0	0	0	0	0	0	0	0		Wash Wound Consult with animal health worker	1	0	0	1	0	0	0	0	0	0	0	0		No
967	Narayanganj	Yes	30	Male	5	Islam	Piped Inside	Flush - to sewer or tank	Dirt / Mud	TV Electric Fan Refridgerator Electricity	1	1	1	1	0	Secondary	No	0			Wash Wound Consult with animal health worker Seek care at medical facility Seek rabies vaccination	1	0	0	1	0	1	1	0	0	0	0	0		Wash Wound Consult with animal health worker Seek care at medical facility	1	0	0	1	0	1	0	0	0	0	0	0		No
968	Narayanganj	Yes	50	Male	5	Hinduism	Piped Inside	Flush - to sewer or tank	Dirt / Mud	TV Electric Fan Refridgerator Electricity	1	1	1	1	0	Primary	No	0			Consult with village health care worker Consult with animal health worker	0	0	1	1	0	0	0	0	0	0	0	0		Wash Wound Consult with village health care worker Consult with animal health worker Seek rabies vaccination	1	0	1	1	0	0	1	0	0	0	0	0		No
969	Narayanganj	Yes	50	Female	5	Islam	Piped Inside	Flush - to sewer or tank	Cement	TV Electric Fan Refridgerator Electricity	1	1	1	1	0	Primary	No	0			Wash Wound Consult with animal health worker Seek care at medical facility	1	0	0	1	0	1	0	0	0	0	0	0		Wash Wound Consult with village health care worker	1	0	1	0	0	0	0	0	0	0	0	0		No
970	Narayanganj	Yes	33	Male	3	Islam	Piped Inside	Flush - to sewer or tank	Tin	TV Electric Fan Electricity	1	1	0	1	0	No Education	No	0			Wash Wound	1	0	0	0	0	0	0	0	0	0	0	0		Wash Wound Consult with village health care worker	1	0	1	0	0	0	0	0	0	0	0	0		Yes
971	Narayanganj	Yes	23	Male	5	Islam	Piped Inside	Flush - to sewer or tank	Tin	TV Electric Fan Refridgerator Electricity	1	1	1	1	0	Secondary	No	0			Wash Wound Consult with animal health worker	1	0	0	1	0	0	0	0	0	0	0	0		Wash Wound Consult with village health care worker	1	0	1	0	0	0	0	0	0	0	0	0		Yes
972	Narayanganj	Yes	26	Male	3	Islam	Piped Inside	Flush - to sewer or tank	Dirt / Mud	TV Electric Fan Refridgerator Electricity	1	1	1	1	0	Secondary	No	0			Wash Wound	1	0	0	0	0	0	0	0	0	0	0	0		Wash Wound Consult with village health care worker Consult with animal health worker	1	0	1	1	0	0	0	0	0	0	0	0		No
973	Narayanganj	Yes	50	Male	6	Islam	Piped Inside	Flush - to sewer or tank	Cement	TV Electric Fan Refridgerator Electricity	1	1	1	1	0	Primary	No	0			Consult Traditional Healer	0	1	0	0	0	0	0	0	0	0	0	0		Wash Wound Consult Traditional Healer	1	1	0	0	0	0	0	0	0	0	0	0		No
974	Narayanganj	Yes	19	Male	5	Islam	Piped Inside	Flush - to sewer or tank	Cement	TV Electric Fan Refridgerator	1	1	1	0	0	Primary	No	0			Wash Wound Consult with village health care worker	1	0	1	0	0	0	0	0	0	0	0	0		Wash Wound	1	0	0	0	0	0	0	0	0	0	0	0		No
975	Narayanganj	Yes	20	Male	3	Islam	Piped Inside	Flush - to sewer or tank	Dirt / Mud	TV Electric Fan Refridgerator Electricity	1	1	1	1	0	Primary	No	0			Wash Wound	1	0	0	0	0	0	0	0	0	0	0	0		Wash Wound Consult with village health care worker Consult with animal health worker	1	0	1	1	0	0	0	0	0	0	0	0		Yes
976	Narayanganj	Yes	20	Female	5	Islam	Piped Inside	Flush - to sewer or tank	Dirt / Mud	TV Electric Fan Refridgerator Electricity	1	1	1	1	0	Primary	No	0			Wash Wound	1	0	0	0	0	0	0	0	0	0	0	0		Wash Wound	1	0	0	0	0	0	0	0	0	0	0	0		No
977	Narayanganj	Yes	56	Male	3	Islam	Piped Inside	Flush - to sewer or tank	Dirt / Mud	TV Electric Fan	1	1	0	0	0	Primary	No	0			Wash Wound	1	0	0	0	0	0	0	0	0	0	0	0		Wash Wound	1	0	0	0	0	0	0	0	0	0	0	0		No
978	Narayanganj	Yes	20	Female	5	Islam	Piped Inside	Flush - to sewer or tank	Tin	TV Electric Fan Refridgerator Electricity	1	1	1	1	0	Secondary	No	0			Wash Wound	1	0	0	0	0	0	0	0	0	0	0	0		Wash Wound Consult with village health care worker Consult with animal health worker Seek rabies vaccination	1	0	1	1	0	0	1	0	0	0	0	0		No
979	Narayanganj	Yes	40	Male	5	Islam	Piped Inside	Flush - to sewer or tank	Dirt / Mud	TV Electric Fan Refridgerator Electricity	1	1	1	1	0	Primary	No	0			Consult with village health care worker	0	0	1	0	0	0	0	0	0	0	0	0		Wash Wound	1	0	0	0	0	0	0	0	0	0	0	0		No
980	Narayanganj	Yes	50	Male	2	Islam	Pond/River/Lake Water	Flush - to sewer or tank	Dirt / Mud	TV Electric Fan Refridgerator Electricity	1	1	1	1	0	Secondary	No	0			Wash Wound	1	0	0	0	0	0	0	0	0	0	0	0		Wash Wound Consult with village health care worker Consult with animal health worker Seek care at medical facility Seek rabies vaccination	1	0	1	1	0	1	1	0	0	0	0	0		No
981	Narayanganj	Yes	25	Male	5	Islam	Piped Inside	Flush - to sewer or tank	Tin	TV Electric Fan Refridgerator Electricity	1	1	1	1	0	Primary	No	0			Wash Wound	1	0	0	0	0	0	0	0	0	0	0	0		Wash Wound Consult with village health care worker Consult with animal health worker Contact police	1	0	1	1	1	0	0	0	0	0	0	0		Yes
982	Narayanganj	Yes	25	Female	25	Islam	Piped Inside	Flush - to sewer or tank	Dirt / Mud	TV Electric Fan Refridgerator Electricity	1	1	1	1	0	Primary	No	0			Wash Wound	1	0	0	0	0	0	0	0	0	0	0	0		Wash Wound Consult with village health care worker Consult with animal health worker Seek care at medical facility Seek rabies vaccination	1	0	1	1	0	1	1	0	0	0	0	0		No
983	Narayanganj	Yes	25	Male	3	Islam	Piped Inside	Flush - to sewer or tank	Dirt / Mud	TV Electric Fan Refridgerator Electricity	1	1	1	1	0	Primary	No	0			Wash Wound	1	0	0	0	0	0	0	0	0	0	0	0		Wash Wound Consult with village health care worker Consult with animal health worker Contact police Seek care at medical facility Seek rabies vaccination	1	0	1	1	1	1	1	0	0	0	0	0		No
984	Narayanganj	Yes	19	Male	6	Islam	Piped Inside	Flush - to sewer or tank	Cement	TV Electric Fan Refridgerator Electricity	1	1	1	1	0	No Education	No	0			Wash Wound	1	0	0	0	0	0	0	0	0	0	0	0		Wash Wound	1	0	0	0	0	0	0	0	0	0	0	0		Yes
985	Narayanganj	Yes	30	Male	5	Islam	Piped Inside	Flush - to sewer or tank	Cement	TV Electric Fan Refridgerator	1	1	1	0	0	Secondary	No	0			Wash Wound	1	0	0	0	0	0	0	0	0	0	0	0		Consult Traditional Healer	0	1	0	0	0	0	0	0	0	0	0	0		Yes
986	Narayanganj	Yes	53	Male	17	Islam	Piped Inside	Flush - to sewer or tank	Cement	TV	1	0	0	0	0	Masters and Above	No	0			Consult with village health care worker	0	0	1	0	0	0	0	0	0	0	0	0		Consult with village health care worker	0	0	1	0	0	0	0	0	0	0	0	0		No
987	Narayanganj	Yes	30	Male	6	Islam	Tube Well	Flush - to sewer or tank	Cement	TV	1	0	0	0	0	Secondary	No	0			Consult with animal health worker	0	0	0	1	0	0	0	0	0	0	0	0		Consult with animal health worker	0	0	0	1	0	0	0	0	0	0	0	0		No
988	Narayanganj	Yes	35	Male	7	Islam	Piped Inside	Flush - to sewer or tank	Cement	TV	1	0	0	0	0	Secondary	No	0	No		Consult with village health care worker	0	0	1	0	0	0	0	0	0	0	0	0		Consult with village health care worker	0	0	1	0	0	0	0	0	0	0	0	0		No
989	Narayanganj	Yes	45	Male	3	Islam	Piped Inside	Flush - to sewer or tank	Cement	TV	1	0	0	0	0	Secondary	Yes	0	No		Seek care at medical facility	0	0	0	0	0	1	0	0	0	0	0	0		Seek care at medical facility	0	0	0	0	0	1	0	0	0	0	0	0		No
990	Narayanganj	Yes	50	Male	9	Islam	Piped Inside	Flush - to sewer or tank	Cement	TV	1	0	0	0	0	Secondary	No	0			Wash Wound Seek care at medical facility	1	0	0	0	0	1	0	0	0	0	0	0		Wash Wound Seek care at medical facility	1	0	0	0	0	1	0	0	0	0	0	0		No
991	Narayanganj	Yes	35	Male	4	Islam	Piped Inside	Flush - to sewer or tank	Cement	TV	1	0	0	0	0	Secondary	No	0			Wash Wound Seek care at medical facility	1	0	0	0	0	1	0	0	0	0	0	0		Wash Wound Seek care at medical facility	1	0	0	0	0	1	0	0	0	0	0	0		No
992	Narayanganj	Yes	25	Male	2	Islam	Tube Well	Flush - to sewer or tank	Cement	Electric Fan	0	1	0	0	0	Masters and Above	No	0			Seek care at medical facility	0	0	0	0	0	1	0	0	0	0	0	0		Seek care at medical facility	0	0	0	0	0	1	0	0	0	0	0	0		No
993	Narayanganj	Yes	60	Male	7	Islam	Piped Inside	Flush - to sewer or tank	Cement	TV	1	0	0	0	0	Primary	No	0			Consult with village health care worker Seek care at medical facility	0	0	1	0	0	1	0	0	0	0	0	0		Consult with village health care worker Seek care at medical facility	0	0	1	0	0	1	0	0	0	0	0	0		No
994	Narayanganj	Yes	55	Male	4	Islam	Piped Inside	Flush - to sewer or tank	Cement	TV	1	0	0	0	0	Primary	No	0			Seek care at medical facility	0	0	0	0	0	1	0	0	0	0	0	0		Seek care at medical facility	0	0	0	0	0	1	0	0	0	0	0	0		No
995	Narayanganj	Yes	35	Male	6	Islam	Piped Inside	Flush - to sewer or tank	Cement	TV	1	0	0	0	0	Secondary	No	0			Consult with village health care worker	0	0	1	0	0	0	0	0	0	0	0	0		Consult with village health care worker	0	0	1	0	0	0	0	0	0	0	0	0		No
996	Narayanganj	Yes	35	Female	4	Hinduism	Piped Inside	Flush - to sewer or tank	Cement	TV	1	0	0	0	0	Secondary	No	0			Wash Wound Consult with village health care worker Seek care at medical facility	1	0	1	0	0	1	0	0	0	0	0	0		Wash Wound Consult with village health care worker Seek care at medical facility	1	0	1	0	0	1	0	0	0	0	0	0		No
997	Narayanganj	Yes	45	Female	5	Islam	Piped Inside	Flush - to sewer or tank	Cement	TV	1	0	0	0	0	Secondary	No	0			Consult with village health care worker	0	0	1	0	0	0	0	0	0	0	0	0		Consult with village health care worker	0	0	1	0	0	0	0	0	0	0	0	0		No
998	Narayanganj	Yes	50	Male	5	Islam	Piped Inside	Flush - to sewer or tank	Cement	TV	1	0	0	0	0	Secondary	No	0			Wash Wound Seek care at medical facility	1	0	0	0	0	1	0	0	0	0	0	0		Wash Wound Seek care at medical facility	1	0	0	0	0	1	0	0	0	0	0	0		No
999	Narayanganj	Yes	35	Male	3	Islam	Piped Inside	Flush - to sewer or tank	Cement	TV	1	0	0	0	0	Secondary	No	0			Seek care at medical facility	0	0	0	0	0	1	0	0	0	0	0	0		Seek care at medical facility	0	0	0	0	0	1	0	0	0	0	0	0		No
1000	Narayanganj	Yes	45	Male	5	Islam	Piped Inside	Flush - to sewer or tank	Cement	TV	1	0	0	0	0	Secondary	No	0			Consult with village health care worker	0	0	1	0	0	0	0	0	0	0	0	0		Consult with village health care worker	0	0	1	0	0	0	0	0	0	0	0	0		No
1001	Narayanganj	Yes	40	Male	4	Islam	Piped Inside	Flush - to sewer or tank	Cement	TV	1	0	0	0	0	Secondary	No	0			Seek care at medical facility	0	0	0	0	0	1	0	0	0	0	0	0		Seek care at medical facility	0	0	0	0	0	1	0	0	0	0	0	0		No
1002	Narayanganj	Yes	35	Male	5	Islam	Piped Inside	Flush - to sewer or tank	Cement	TV	1	0	0	0	0	Secondary	No	0			Consult with village health care worker Seek care at medical facility	0	0	1	0	0	1	0	0	0	0	0	0		Consult with village health care worker Seek care at medical facility	0	0	1	0	0	1	0	0	0	0	0	0		No
1003	Narayanganj	Yes	50	Male	6	Islam	Piped Inside	Flush - to sewer or tank	Cement	TV	1	0	0	0	0	Secondary	No	0			Wash Wound Seek care at medical facility	1	0	0	0	0	1	0	0	0	0	0	0		Wash Wound Seek care at medical facility	1	0	0	0	0	1	0	0	0	0	0	0		No
1004	Narayanganj	Yes	45	Male	4	Islam	Piped Inside	Flush - to sewer or tank	Cement	TV	1	0	0	0	0	Secondary	No	0			Seek care at medical facility	0	0	0	0	0	1	0	0	0	0	0	0		Seek care at medical facility	0	0	0	0	0	1	0	0	0	0	0	0		No
1005	Narayanganj	Yes	40	Male	4	Islam	Piped Inside	Flush - to sewer or tank	Cement	TV	1	0	0	0	0	Secondary	No	0			Seek care at medical facility	0	0	0	0	0	1	0	0	0	0	0	0		Seek care at medical facility	0	0	0	0	0	1	0	0	0	0	0	0		No
1006	Narayanganj	Yes	50	Male	6	Islam	Tube Well	Flush - to sewer or tank	Cement	TV Electric Fan Refridgerator Electricity	1	1	1	1	0	Primary	No	0			Seek care at medical facility	0	0	0	0	0	1	0	0	0	0	0	0		Consult with village health care worker Consult with animal health worker Seek care at medical facility Seek rabies vaccination	0	0	1	1	0	1	1	0	0	0	0	0		No
1007	Narayanganj	No	36	Female	6	Islam	Tube Well	Flush - to sewer or tank	Brick	TV Electric Fan Refridgerator Electricity Bank Account	1	1	1	1	1	Secondary	No	0			Seek rabies vaccination	0	0	0	0	0	0	1	0	0	0	0	0		Wash Wound Seek care at medical facility Seek rabies vaccination	1	0	0	0	0	1	1	0	0	0	0	0		No
1008	Narayanganj	Yes	29	Male	10	Hinduism	Tube Well	Flush - to sewer or tank	Brick	TV Electric Fan Refridgerator Electricity Bank Account	1	1	1	1	1	Secondary	No	0			Seek rabies vaccination	0	0	0	0	0	0	1	0	0	0	0	0		Wash Wound Consult with village health care worker Seek care at medical facility Seek rabies vaccination	1	0	1	0	0	1	1	0	0	0	0	0		No
1009	Narayanganj	Yes	43	Male	5	Islam	Tube Well	Flush - to sewer or tank	Brick	TV Electric Fan Refridgerator Electricity Bank Account	1	1	1	1	1	Degree	No	0			Seek care at medical facility	0	0	0	0	0	1	0	0	0	0	0	0		Wash Wound Consult with village health care worker Seek care at medical facility Seek rabies vaccination	1	0	1	0	0	1	1	0	0	0	0	0		No
1010	Narayanganj	No	42	Female	4	No response	Piped Inside	Flush - to sewer or tank	Brick	TV Electric Fan Electricity Bank Account	1	1	0	1	1	Secondary	No	0			Consult Traditional Healer Seek care at medical facility	0	1	0	0	0	1	0	0	0	0	0	0		Wash Wound Consult with village health care worker Seek care at medical facility Seek rabies vaccination	1	0	1	0	0	1	1	0	0	0	0	0		No
1011	Narayanganj	No	25	Female	3	Islam	Tube Well	Flush - to open latrine	Tin	TV Electric Fan Electricity	1	1	0	1	0	Secondary	No	0			Seek care at medical facility	0	0	0	0	0	1	0	0	0	0	0	0		Seek care at medical facility Seek rabies vaccination	0	0	0	0	0	1	1	0	0	0	0	0		No
1012	Narayanganj	Yes	48	Male	4	Islam	Tube Well	Flush - to sewer or tank	Brick	TV Electric Fan Refridgerator Electricity Bank Account	1	1	1	1	1	Primary	No	0			Seek care at medical facility	0	0	0	0	0	1	0	0	0	0	0	0		Consult with village health care worker Seek care at medical facility Seek rabies vaccination	0	0	1	0	0	1	1	0	0	0	0	0		No
1013	Narayanganj	Yes	52	Male	12	Islam	Piped Inside	Hanging Latrine	Tin	TV Electric Fan Electricity	1	1	0	1	0	No Education	Yes	0	No		Consult with village health care worker Seek care at medical facility Seek rabies vaccination	0	0	1	0	0	1	1	0	0	0	0	0		Consult with village health care worker Seek care at medical facility Seek rabies vaccination	0	0	1	0	0	1	1	0	0	0	0	0		No
1014	Narayanganj	No	22	Male	7	Islam	Piped Inside	Hanging Latrine	Cane/Palm/Trunks	TV Electric Fan Electricity	1	1	0	1	0	Primary	No	0			Seek care at medical facility	0	0	0	0	0	1	0	0	0	0	0	0		Consult with village health care worker Seek care at medical facility Seek rabies vaccination	0	0	1	0	0	1	1	0	0	0	0	0		No
1015	Narayanganj	Yes	46	Male	6	Islam	Piped Inside	Hanging Latrine	Tin	TV Electric Fan Refridgerator Electricity	1	1	1	1	0	Primary	No	0	No		Consult with village health care worker Consult with animal health worker	0	0	1	1	0	0	0	0	0	0	0	0		Consult with village health care worker Consult with animal health worker Seek care at medical facility Seek rabies vaccination	0	0	1	1	0	1	1	0	0	0	0	0		No
1016	Narayanganj	Yes	38	Male	4	Islam	Piped Inside	Flush - to open latrine	Tin	TV Electric Fan Electricity	1	1	0	1	0	Secondary	No	0			Decline to answer	0	0	0	0	0	0	0	0	0	0	0	1		Wash Wound Consult with animal health worker Seek rabies vaccination	1	0	0	1	0	0	1	0	0	0	0	0		No
1017	Narayanganj	Yes	52	Male	7	Islam	Piped Inside	Flush - to sewer or tank	Tin	TV Electric Fan Refridgerator Electricity Bank Account	1	1	1	1	1	Primary	No	0			Seek care at medical facility	0	0	0	0	0	1	0	0	0	0	0	0		Consult with village health care worker Seek care at medical facility Seek rabies vaccination	0	0	1	0	0	1	1	0	0	0	0	0		No
1018	Narayanganj	No	31	Female	5	Islam	Piped Inside	Flush - to open latrine	Tin	TV Electric Fan Refridgerator Electricity	1	1	1	1	0	Secondary	No	0			Nothing	0	0	0	0	0	0	0	0	0	1	0	0		Consult with village health care worker Seek care at medical facility Seek rabies vaccination	0	0	1	0	0	1	1	0	0	0	0	0		No
1019	Narayanganj	Yes	55	Male	6	Islam	Pond/River/Lake Water	Flush - to open latrine	Tin	TV Electric Fan Refridgerator Electricity	1	1	1	1	0	Secondary	No	0			Seek rabies vaccination	0	0	0	0	0	0	1	0	0	0	0	0		Consult with village health care worker Consult with animal health worker Seek care at medical facility Seek rabies vaccination	0	0	1	1	0	1	1	0	0	0	0	0		No
1020	Narayanganj	No	43	Female	7	Islam	Piped Inside	Flush - to sewer or tank	Cement	TV Electric Fan Refridgerator Electricity Bank Account	1	1	1	1	1	Secondary	No	0			Consult with village health care worker	0	0	1	0	0	0	0	0	0	0	0	0		Consult with village health care worker Seek care at medical facility Seek rabies vaccination	0	0	1	0	0	1	1	0	0	0	0	0		No
1021	Narayanganj	No	22	Male	5	Islam	Piped Inside	Flush - to sewer or tank	Brick	TV Electric Fan Refridgerator Electricity Bank Account	1	1	1	1	1	Secondary	No	0			Wash Wound Consult with village health care worker Consult with animal health worker Seek care at medical facility Seek rabies vaccination	1	0	1	1	0	1	1	0	0	0	0	0		Wash Wound Consult with village health care worker Consult with animal health worker Seek care at medical facility Seek rabies vaccination	1	0	1	1	0	1	1	0	0	0	0	0		Yes
1022	Narayanganj	Yes	46	Male	4	Islam	Pond/River/Lake Water	Flush - to open latrine	Cane/Palm/Trunks	TV Electric Fan Electricity	1	1	0	1	0	No Education	No	0	Yes	Yes	Nothing	0	0	0	0	0	0	0	0	0	1	0	0		Consult with village health care worker Consult with animal health worker Seek care at medical facility Seek rabies vaccination	0	0	1	1	0	1	1	0	0	0	0	0		No
1023	Narayanganj	Yes	66	Male	7	Islam	Tube Well	Flush - to sewer or tank	Brick	TV Electric Fan Refridgerator Electricity Bank Account	1	1	1	1	1	Secondary	No	0			Nothing	0	0	0	0	0	0	0	0	0	1	0	0		Consult with village health care worker Consult with animal health worker Seek care at medical facility Seek rabies vaccination	0	0	1	1	0	1	1	0	0	0	0	0		No
1024	Narayanganj	Yes	59	Male	5	Islam	Piped Inside	Flush - to open latrine	Tin	TV Electric Fan Refridgerator Electricity	1	1	1	1	0	Secondary	No	0			Seek rabies vaccination	0	0	0	0	0	0	1	0	0	0	0	0		Consult with village health care worker Consult with animal health worker Seek care at medical facility Seek rabies vaccination	0	0	1	1	0	1	1	0	0	0	0	0		No
1025	Narayanganj	Yes	57	Male	4	Islam	Tube Well	Flush - to sewer or tank	Brick	TV Electric Fan Refridgerator Electricity Bank Account	1	1	1	1	1	Masters and Above	No	0			Consult with village health care worker	0	0	1	0	0	0	0	0	0	0	0	0		Consult with village health care worker Seek care at medical facility Seek rabies vaccination	0	0	1	0	0	1	1	0	0	0	0	0		No
1026	Narayanganj	Yes	48	Male	4	Islam	Piped Inside	Pit Latrine	Tin	TV Electric Fan Refridgerator Electricity	1	1	1	1	0	Primary	No	0			Decline to answer	0	0	0	0	0	0	0	0	0	0	0	1		Wash Wound Seek care at medical facility	1	0	0	0	0	1	0	0	0	0	0	0		No
1027	Narayanganj	Yes	36	Male	9	Islam	Piped Inside	Pit Latrine	Tin	TV Electric Fan Refridgerator Electricity	1	1	1	1	0	Secondary	No	0			Seek rabies vaccination	0	0	0	0	0	0	1	0	0	0	0	0		Wash Wound Consult with village health care worker Seek rabies vaccination	1	0	1	0	0	0	1	0	0	0	0	0		No
1028	Narayanganj	Yes	48	Male	6	Islam	Piped Inside	Pit Latrine	Cement	TV Electric Fan Refridgerator Electricity	1	1	1	1	0	Secondary	No	0			Wash Wound Seek rabies vaccination	1	0	0	0	0	0	1	0	0	0	0	0		Wash Wound Consult with village health care worker Seek care at medical facility Seek rabies vaccination	1	0	1	0	0	1	1	0	0	0	0	0		No
1029	Narayanganj	Yes	59	Male	8	Islam	Piped Inside	Pit Latrine	Cement	TV Electric Fan Refridgerator Electricity	1	1	1	1	0	Secondary	No	0			Seek rabies vaccination	0	0	0	0	0	0	1	0	0	0	0	0		Wash Wound Seek care at medical facility	1	0	0	0	0	1	0	0	0	0	0	0		No
1030	Narayanganj	Yes	68	Male	15	Islam	Piped Inside	Pit Latrine	Cement	TV Electric Fan Refridgerator Electricity	1	1	1	1	0	Primary	No	0			Seek rabies vaccination	0	0	0	0	0	0	1	0	0	0	0	0		Wash Wound Consult with village health care worker Seek rabies vaccination	1	0	1	0	0	0	1	0	0	0	0	0		No
1031	Narayanganj	Yes	42	Male	5	Islam	Piped Inside	Flush - to sewer or tank	Brick	TV Electric Fan Refridgerator Electricity Bank Account	1	1	1	1	1	Secondary	No	0			Wash Wound Seek rabies vaccination	1	0	0	0	0	0	1	0	0	0	0	0		Wash Wound Consult with village health care worker Seek care at medical facility Seek rabies vaccination	1	0	1	0	0	1	1	0	0	0	0	0		Yes
1032	Narayanganj	Yes	32	Male	6	Islam	Piped Inside	Flush - to sewer or tank	Brick	TV Electric Fan Refridgerator Electricity Bank Account	1	1	1	1	1	Secondary	No	0			Seek rabies vaccination	0	0	0	0	0	0	1	0	0	0	0	0		Wash Wound Seek rabies vaccination	1	0	0	0	0	0	1	0	0	0	0	0		Yes
1033	Narayanganj	Yes	33	Male	5	Islam	Piped Inside	Flush - to sewer or tank	Tin	TV Electric Fan Electricity Bank Account	1	1	0	1	1	Secondary	Yes	0	I don't know		Seek rabies vaccination	0	0	0	0	0	0	1	0	0	0	0	0		Seek care at medical facility Seek rabies vaccination	0	0	0	0	0	1	1	0	0	0	0	0		Yes
1034	Narayanganj	Yes	24	Male	4	Islam	Piped Inside	Flush - to sewer or tank	Cement	TV Electric Fan Refridgerator Electricity Bank Account	1	1	1	1	1	Secondary	No	0			Wash Wound Seek care at medical facility Seek rabies vaccination	1	0	0	0	0	1	1	0	0	0	0	0		Wash Wound Seek care at medical facility Seek rabies vaccination	1	0	0	0	0	1	1	0	0	0	0	0		Yes
1035	Narayanganj	Yes	34	Male	6	Islam	Piped Inside	Flush - to sewer or tank	Cement	TV Electric Fan Refridgerator Electricity Bank Account	1	1	1	1	1	Secondary	No	0			Wash Wound Seek rabies vaccination	1	0	0	0	0	0	1	0	0	0	0	0		Wash Wound Consult with village health care worker Seek care at medical facility Seek rabies vaccination	1	0	1	0	0	1	1	0	0	0	0	0		Yes
1036	Narayanganj	Yes	42	Female	9	Islam	Piped Inside	Flush - to sewer or tank	Tin	TV Electric Fan Refridgerator Electricity Bank Account	1	1	1	1	1	Secondary	No	0			Wash Wound Seek care at medical facility Seek rabies vaccination	1	0	0	0	0	1	1	0	0	0	0	0		Wash Wound Consult with village health care worker Seek care at medical facility Seek rabies vaccination	1	0	1	0	0	1	1	0	0	0	0	0		Yes
1037	Narayanganj	Yes	33	Female	5	Islam	Piped Inside	Flush - to sewer or tank	Brick	TV Electric Fan Refridgerator Electricity Bank Account	1	1	1	1	1	Secondary	No	0			Wash Wound Nothing	1	0	0	0	0	0	0	0	0	1	0	0		Wash Wound Seek care at medical facility Seek rabies vaccination	1	0	0	0	0	1	1	0	0	0	0	0		Yes
1038	Narayanganj	Yes	29	Female	4	Islam	Piped Inside	Flush - to sewer or tank	Cement	TV Electric Fan Refridgerator Electricity Bank Account	1	1	1	1	1	Secondary	No	0			Wash Wound Seek care at medical facility Seek rabies vaccination	1	0	0	0	0	1	1	0	0	0	0	0		Wash Wound Consult with village health care worker Seek care at medical facility Seek rabies vaccination	1	0	1	0	0	1	1	0	0	0	0	0		Yes
1039	Narayanganj	Yes	31	Male	4	Islam	Piped Inside	Flush - to sewer or tank	Cement	TV Electric Fan Refridgerator Electricity Bank Account	1	1	1	1	1	Secondary	No	0			Wash Wound Consult with village health care worker Consult with animal health worker Seek care at medical facility	1	0	1	1	0	1	0	0	0	0	0	0																Yes
1040	Narayanganj	Yes	45	Female	7	Islam	Piped Inside	Flush - to sewer or tank	Dirt / Mud	TV Electric Fan Refridgerator Electricity Bank Account	1	1	1	1	1	Secondary	No	0			Wash Wound	1	0	0	0	0	0	0	0	0	0	0	0		Wash Wound Consult with village health care worker Seek care at medical facility Seek rabies vaccination	1	0	1	0	0	1	1	0	0	0	0	0		No
1041	Narayanganj	Yes		Male	5	Islam	Piped Inside	Flush - to sewer or tank	Tin	TV Electric Fan Refridgerator Electricity Bank Account	1	1	1	1	1	Secondary	No	0			Wash Wound Seek rabies vaccination	1	0	0	0	0	0	1	0	0	0	0	0		Wash Wound Seek care at medical facility Seek rabies vaccination	1	0	0	0	0	1	1	0	0	0	0	0		No
1042	Narayanganj	Yes	42	Male	4	Islam	Piped Inside	Flush - to sewer or tank	Tin	TV Electric Fan Refridgerator Electricity Bank Account	1	1	1	1	1	No Education	No	0			Wash Wound Seek rabies vaccination	1	0	0	0	0	0	1	0	0	0	0	0		Wash Wound Seek rabies vaccination	1	0	0	0	0	0	1	0	0	0	0	0		No
1044	Narayanganj	Yes	26	Male	2	Islam	Piped Inside	Flush - to sewer or tank	Cement	TV Electric Fan Refridgerator Electricity Bank Account	1	1	1	1	1	Secondary	No	0			Wash Wound Consult with village health care worker Seek care at medical facility Seek rabies vaccination	1	0	1	0	0	1	1	0	0	0	0	0		Wash Wound Consult with village health care worker Seek care at medical facility	1	0	1	0	0	1	0	0	0	0	0	0		Yes
1045	Narayanganj	Yes	29	Male	3	Islam	Piped Inside	Flush - to sewer or tank	Tin	TV Electric Fan Refridgerator Electricity Bank Account	1	1	1	1	1	Secondary	No	0			Wash Wound Consult with village health care worker Seek care at medical facility Seek rabies vaccination	1	0	1	0	0	1	1	0	0	0	0	0		Wash Wound Consult with village health care worker Seek care at medical facility Seek rabies vaccination	1	0	1	0	0	1	1	0	0	0	0	0		No
1046	Narayanganj	Yes	34	Male	4	Islam	Piped Inside	Flush - to sewer or tank	Tin	TV Electric Fan Refridgerator Electricity Bank Account	1	1	1	1	1	Secondary	No	0			Wash Wound Seek rabies vaccination	1	0	0	0	0	0	1	0	0	0	0	0		Wash Wound Consult with village health care worker Seek care at medical facility Seek rabies vaccination	1	0	1	0	0	1	1	0	0	0	0	0		No
1047	Narayanganj	Yes	31	Male	4	Islam	Piped Inside	Flush - to sewer or tank	Tin	TV Electric Fan Refridgerator Electricity Bank Account	1	1	1	1	1	Secondary	No	0			Wash Wound Seek care at medical facility Seek rabies vaccination	1	0	0	0	0	1	1	0	0	0	0	0		Wash Wound Consult with village health care worker Seek care at medical facility Seek rabies vaccination	1	0	1	0	0	1	1	0	0	0	0	0		Yes
1048	Narayanganj	Yes	26	Female	3	Islam	Piped Inside	Flush - to sewer or tank	Tin	TV Electric Fan Refridgerator Electricity Bank Account	1	1	1	1	1	Secondary	No	0			Wash Wound Consult with village health care worker Seek care at medical facility Seek rabies vaccination	1	0	1	0	0	1	1	0	0	0	0	0		Wash Wound Consult with village health care worker Seek rabies vaccination Isolate dog for observation	1	0	1	0	0	0	1	1	0	0	0	0		No
1049	Narayanganj	Yes	31	Male	3	Islam	Piped Inside	Flush - to sewer or tank	Tin	TV Electric Fan Refridgerator Electricity Bank Account	1	1	1	1	1	Secondary	No	0			Wash Wound Consult with village health care worker Seek care at medical facility Seek rabies vaccination	1	0	1	0	0	1	1	0	0	0	0	0		Wash Wound Consult with village health care worker Seek care at medical facility Seek rabies vaccination	1	0	1	0	0	1	1	0	0	0	0	0		Yes
1050	Narayanganj	Yes	42	Male	6	Islam	Piped Inside	Flush - to sewer or tank	Tin	TV Electric Fan Refridgerator Electricity Bank Account	1	1	1	1	1	Secondary	No	0			Wash Wound Decline to answer	1	0	0	0	0	0	0	0	0	0	0	1		Decline to answer	0	0	0	0	0	0	0	0	0	0	0	1		Yes
1051	Narayanganj	Yes	38	Male	6	Islam	Piped Inside	Flush - to sewer or tank	Brick	TV Electric Fan	1	1	0	0	0	Secondary	No	0			Wash Wound Consult Traditional Healer Consult with village health care worker Consult with animal health worker Seek care at medical facility Seek rabies vaccination	1	1	1	1	0	1	1	0	0	0	0	0		Wash Wound Consult Traditional Healer Consult with village health care worker Consult with animal health worker Seek care at medical facility Seek rabies vaccination	1	1	1	1	0	1	1	0	0	0	0	0		Yes
1052	Narayanganj	Yes	52	Male	6	Islam	Piped Inside	Flush - to sewer or tank	Brick	TV Electric Fan	1	1	0	0	0	Secondary	No	0			Wash Wound Consult Traditional Healer Consult with village health care worker Seek care at medical facility Seek rabies vaccination	1	1	1	0	0	1	1	0	0	0	0	0		Wash Wound Consult Traditional Healer Consult with village health care worker Consult with animal health worker Seek care at medical facility Seek rabies vaccination	1	1	1	1	0	1	1	0	0	0	0	0		No
1053	Narayanganj	Yes	42	Male	5	Islam	Piped Inside	Flush - to sewer or tank	Brick	TV Electric Fan	1	1	0	0	0	Secondary	No	0			Wash Wound Consult Traditional Healer Consult with village health care worker Consult with animal health worker Seek care at medical facility Seek rabies vaccination	1	1	1	1	0	1	1	0	0	0	0	0		Wash Wound Consult Traditional Healer Consult with village health care worker Consult with animal health worker Seek care at medical facility Seek rabies vaccination	1	1	1	1	0	1	1	0	0	0	0	0		Yes
1054	Narayanganj	Yes	39	Male	7	Islam	Piped Inside	Flush - to sewer or tank	Brick	TV Electric Fan	1	1	0	0	0	Secondary	No	0			Wash Wound Consult Traditional Healer Consult with village health care worker Consult with animal health worker Seek care at medical facility Seek rabies vaccination	1	1	1	1	0	1	1	0	0	0	0	0		Wash Wound Consult Traditional Healer Consult with village health care worker Consult with animal health worker Seek care at medical facility Seek rabies vaccination	1	1	1	1	0	1	1	0	0	0	0	0		Yes
1055	Narayanganj	Yes	45	Male	4	Islam	Piped Inside	Flush - to sewer or tank	Brick	TV Electric Fan	1	1	0	0	0	Secondary	No	0			Wash Wound Consult Traditional Healer Consult with village health care worker Consult with animal health worker Seek care at medical facility Seek rabies vaccination	1	1	1	1	0	1	1	0	0	0	0	0		Wash Wound Consult Traditional Healer Consult with village health care worker Consult with animal health worker Seek care at medical facility Seek rabies vaccination	1	1	1	1	0	1	1	0	0	0	0	0		Yes
1056	Narayanganj	Yes	36	Female	7	Islam	Piped Inside	Flush - to sewer or tank	Brick	TV Electric Fan	1	1	0	0	0	Secondary	No	0			Wash Wound Consult Traditional Healer Consult with village health care worker Consult with animal health worker Seek care at medical facility Seek rabies vaccination	1	1	1	1	0	1	1	0	0	0	0	0		Wash Wound Consult Traditional Healer Consult with village health care worker Consult with animal health worker Seek care at medical facility Seek rabies vaccination	1	1	1	1	0	1	1	0	0	0	0	0		No
1057	Narayanganj	Yes	48	Female	6	Islam	Piped Inside	Flush - to sewer or tank	Brick	TV Electric Fan	1	1	0	0	0	Secondary	No	0			Wash Wound Consult Traditional Healer Consult with village health care worker Consult with animal health worker Seek care at medical facility Seek rabies vaccination	1	1	1	1	0	1	1	0	0	0	0	0		Wash Wound Consult Traditional Healer Consult with village health care worker Consult with animal health worker Seek care at medical facility Seek rabies vaccination	1	1	1	1	0	1	1	0	0	0	0	0		Yes
1058	Narayanganj	Yes	41	Female	4	Islam	Piped Inside	Flush - to sewer or tank	Brick	TV Electric Fan	1	1	0	0	0	Secondary	No	0			Wash Wound Consult Traditional Healer Consult with village health care worker Consult with animal health worker Seek care at medical facility Seek rabies vaccination	1	1	1	1	0	1	1	0	0	0	0	0		Wash Wound Consult Traditional Healer Consult with village health care worker Consult with animal health worker Seek care at medical facility Seek rabies vaccination	1	1	1	1	0	1	1	0	0	0	0	0		Yes
1059	Narayanganj	Yes	32	Female	4	Islam	Piped Inside	Flush - to sewer or tank	Brick	TV Electric Fan	1	1	0	0	0	Secondary	No	0			Wash Wound Consult Traditional Healer Consult with village health care worker Consult with animal health worker Seek care at medical facility Seek rabies vaccination	1	1	1	1	0	1	1	0	0	0	0	0		Wash Wound Consult Traditional Healer Consult with village health care worker Consult with animal health worker Seek care at medical facility Seek rabies vaccination	1	1	1	1	0	1	1	0	0	0	0	0		Yes
1060	Narayanganj	Yes	31	Female	6	Hinduism	Piped Inside	Flush - to sewer or tank	Brick	TV Electric Fan	1	1	0	0	0	Secondary	No	0			Wash Wound Consult Traditional Healer Consult with village health care worker Consult with animal health worker Seek care at medical facility Seek rabies vaccination	1	1	1	1	0	1	1	0	0	0	0	0		Wash Wound Consult Traditional Healer Consult with village health care worker Consult with animal health worker Seek care at medical facility Seek rabies vaccination	1	1	1	1	0	1	1	0	0	0	0	0		Yes
1061	Narayanganj	Yes	56	Male	7	Islam	Piped Inside	Flush - to sewer or tank	Brick	TV Electric Fan	1	1	0	0	0	Secondary	No	0			Wash Wound Consult Traditional Healer Consult with village health care worker Seek care at medical facility Seek rabies vaccination	1	1	1	0	0	1	1	0	0	0	0	0		Wash Wound Consult Traditional Healer Consult with village health care worker Consult with animal health worker Seek care at medical facility Seek rabies vaccination	1	1	1	1	0	1	1	0	0	0	0	0		Yes
1062	Narayanganj	Yes	32	Female	6	Islam	Piped Inside	Flush - to sewer or tank	Brick	TV Electric Fan	1	1	0	0	0	Secondary	No	0			Wash Wound Consult Traditional Healer Consult with village health care worker Consult with animal health worker Seek care at medical facility Seek rabies vaccination	1	1	1	1	0	1	1	0	0	0	0	0		Wash Wound Consult Traditional Healer Consult with village health care worker Consult with animal health worker Seek care at medical facility Seek rabies vaccination	1	1	1	1	0	1	1	0	0	0	0	0		No
1063	Narayanganj	Yes	51	Male	6	Islam	Piped Inside	Flush - to sewer or tank	Brick	TV Electric Fan	1	1	0	0	0	Secondary	No	0			Wash Wound Consult Traditional Healer Consult with village health care worker Consult with animal health worker Seek care at medical facility Seek rabies vaccination	1	1	1	1	0	1	1	0	0	0	0	0		Wash Wound Consult Traditional Healer Consult with village health care worker Consult with animal health worker Seek care at medical facility Seek rabies vaccination	1	1	1	1	0	1	1	0	0	0	0	0		Yes
1064	Narayanganj	Yes	32	Female	6	Islam	Piped Inside	Flush - to sewer or tank	Brick	TV Electric Fan	1	1	0	0	0	Secondary	No	0			Wash Wound Consult Traditional Healer Consult with village health care worker Consult with animal health worker Seek care at medical facility Seek rabies vaccination	1	1	1	1	0	1	1	0	0	0	0	0		Wash Wound Consult Traditional Healer Consult with village health care worker Consult with animal health worker Seek care at medical facility Seek rabies vaccination	1	1	1	1	0	1	1	0	0	0	0	0		Yes
1065	Narayanganj	Yes	32	Female	3	Islam	Piped Inside	Flush - to sewer or tank	Brick	TV Electric Fan	1	1	0	0	0	Secondary	No	0			Wash Wound Consult Traditional Healer Consult with village health care worker Consult with animal health worker Seek care at medical facility Seek rabies vaccination	1	1	1	1	0	1	1	0	0	0	0	0		Wash Wound Consult Traditional Healer Consult with village health care worker Consult with animal health worker Seek care at medical facility Seek rabies vaccination	1	1	1	1	0	1	1	0	0	0	0	0		No
1066	Narayanganj	Yes	28	Female	6	Islam	Piped Inside	Flush - to sewer or tank	Brick	TV Electric Fan	1	1	0	0	0	Secondary	No	0			Wash Wound Consult Traditional Healer Consult with village health care worker Consult with animal health worker Seek care at medical facility Seek rabies vaccination	1	1	1	1	0	1	1	0	0	0	0	0		Wash Wound Consult Traditional Healer Consult with village health care worker Consult with animal health worker Seek care at medical facility Seek rabies vaccination	1	1	1	1	0	1	1	0	0	0	0	0		Yes
1067	Narayanganj	Yes	48	Male	6	Islam	Piped Inside	Flush - to sewer or tank	Brick	TV Electric Fan	1	1	0	0	0	Secondary	No	0			Wash Wound Consult Traditional Healer Consult with village health care worker Consult with animal health worker Seek care at medical facility Seek rabies vaccination	1	1	1	1	0	1	1	0	0	0	0	0		Wash Wound Consult Traditional Healer Consult with village health care worker Consult with animal health worker Seek care at medical facility Seek rabies vaccination	1	1	1	1	0	1	1	0	0	0	0	0		Yes
1068	Narayanganj	Yes	50	Male	4	Islam	Piped Inside	Flush - to sewer or tank	Brick	TV Electric Fan Refridgerator Electricity	1	1	1	1	0	Secondary	No	0			Seek care at medical facility	0	0	0	0	0	1	0	0	0	0	0	0		Wash Wound Consult with village health care worker Consult with animal health worker Seek care at medical facility	1	0	1	1	0	1	0	0	0	0	0	0		No
1069	Narayanganj	Yes	44	Male	4	Islam	Piped Inside	Flush - to sewer or tank	Cement	TV Electric Fan Refridgerator Electricity	1	1	1	1	0	Secondary	No	0			Seek care at medical facility	0	0	0	0	0	1	0	0	0	0	0	0		Wash Wound Consult with village health care worker Consult with animal health worker Seek care at medical facility	1	0	1	1	0	1	0	0	0	0	0	0		No
1070	Narayanganj	Yes	35	Male	4	Islam	Piped Inside	Flush - to sewer or tank	Brick	TV Electric Fan Refridgerator Electricity	1	1	1	1	0	Secondary	No	0			Consult with village health care worker Seek care at medical facility	0	0	1	0	0	1	0	0	0	0	0	0		Wash Wound Consult with village health care worker Consult with animal health worker Seek care at medical facility	1	0	1	1	0	1	0	0	0	0	0	0		No
1071	Narayanganj	Yes	43	Male	4	Islam	Piped Inside	Flush - to sewer or tank	Brick	TV Electric Fan Refridgerator Electricity	1	1	1	1	0	Secondary	No	0			Seek care at medical facility	0	0	0	0	0	1	0	0	0	0	0	0		Wash Wound Consult with village health care worker Seek care at medical facility	1	0	1	0	0	1	0	0	0	0	0	0		Yes
1072	Narayanganj	Yes	48	Male	5	Islam	Piped Inside	Flush - to sewer or tank	Brick	TV Electric Fan Refridgerator Electricity	1	1	1	1	0	Secondary	No	0			Seek care at medical facility Seek rabies vaccination	0	0	0	0	0	1	1	0	0	0	0	0		Wash Wound Consult with village health care worker Seek care at medical facility Seek rabies vaccination	1	0	1	0	0	1	1	0	0	0	0	0		No
1073	Narayanganj	Yes	40	Male	4	Islam	Piped Inside	Flush - to sewer or tank	Cement	TV Electric Fan Refridgerator Electricity	1	1	1	1	0	Secondary	No	0			Wash Wound Seek care at medical facility	1	0	0	0	0	1	0	0	0	0	0	0		Wash Wound Consult with village health care worker Consult with animal health worker Seek care at medical facility	1	0	1	1	0	1	0	0	0	0	0	0		No
1074	Narayanganj	Yes	56	Male	5	Islam	Piped Inside	Flush - to sewer or tank	Brick	TV Electric Fan Refridgerator Electricity	1	1	1	1	0	Primary	No	0			Wash Wound Seek care at medical facility	1	0	0	0	0	1	0	0	0	0	0	0		Wash Wound Consult with village health care worker Consult with animal health worker Seek care at medical facility	1	0	1	1	0	1	0	0	0	0	0	0		No
1075	Narayanganj	Yes	42	Male	4	Islam	Piped Inside	Flush - to sewer or tank	Brick	TV Electric Fan Refridgerator Electricity	1	1	1	1	0	Secondary	No	0			Wash Wound Seek care at medical facility	1	0	0	0	0	1	0	0	0	0	0	0		Wash Wound Seek care at medical facility Seek rabies vaccination	1	0	0	0	0	1	1	0	0	0	0	0		No
1076	Narayanganj	No	50	Male	3	Islam	Piped Inside	Flush - to sewer or tank	Cement	TV Electric Fan Electricity	1	1	0	1	0	No Education	No	0			Wash Wound Seek care at medical facility	1	0	0	0	0	1	0	0	0	0	0	0		Wash Wound Seek care at medical facility Seek rabies vaccination	1	0	0	0	0	1	1	0	0	0	0	0		No
1077	Narayanganj	Yes	45	Male	4	Islam	Piped Inside	Flush - to sewer or tank	Cement	TV Electric Fan Electricity	1	1	0	1	0	No Education	No	0			Consult with village health care worker Seek care at medical facility	0	0	1	0	0	1	0	0	0	0	0	0		Wash Wound Consult with village health care worker Seek care at medical facility	1	0	1	0	0	1	0	0	0	0	0	0		No
1078	Narayanganj	Yes	38	Male	3	Islam	Piped Inside	Flush - to sewer or tank	Brick	TV Electric Fan Refridgerator Electricity	1	1	1	1	0	Secondary	No	0			Wash Wound Consult with village health care worker Seek care at medical facility	1	0	1	0	0	1	0	0	0	0	0	0		Wash Wound Consult with village health care worker Consult with animal health worker Seek care at medical facility	1	0	1	1	0	1	0	0	0	0	0	0		No
1079	Narayanganj	Yes	49	Male	4	Islam	Piped Inside	Flush - to sewer or tank	Brick	TV Electric Fan Refridgerator Electricity	1	1	1	1	0	No Education	No	0			Seek care at medical facility Seek rabies vaccination	0	0	0	0	0	1	1	0	0	0	0	0		Consult with village health care worker Consult with animal health worker Seek care at medical facility Seek rabies vaccination	0	0	1	1	0	1	1	0	0	0	0	0		No
1080	Narayanganj	Yes	50	Male	4	Islam	Piped Inside	Flush - to sewer or tank	Cement	TV Electric Fan Electricity	1	1	0	1	0	Secondary	No	0			Consult with village health care worker Seek care at medical facility	0	0	1	0	0	1	0	0	0	0	0	0		Wash Wound Consult with village health care worker Consult with animal health worker Seek care at medical facility	1	0	1	1	0	1	0	0	0	0	0	0		No
1081	Narayanganj	Yes	46	Male	4	Islam	Piped Inside	Flush - to sewer or tank	Cement	TV Electric Fan Refridgerator Electricity	1	1	1	1	0	Secondary	No	0			Seek care at medical facility	0	0	0	0	0	1	0	0	0	0	0	0		Wash Wound Consult with village health care worker Consult with animal health worker Seek care at medical facility	1	0	1	1	0	1	0	0	0	0	0	0		No
1082	Narayanganj	Yes	40	Male	3	Islam	Piped Inside	Flush - to sewer or tank	Cement	TV Electric Fan Electricity	1	1	0	1	0	Secondary	No	0			Wash Wound Seek care at medical facility	1	0	0	0	0	1	0	0	0	0	0	0		Wash Wound Seek care at medical facility Seek rabies vaccination	1	0	0	0	0	1	1	0	0	0	0	0		No
1083	Narayanganj	Yes	50	Male	4	Islam	Piped Inside	Flush - to sewer or tank	Brick	TV Electric Fan Refridgerator Electricity	1	1	1	1	0	Secondary	No	0			Wash Wound Consult with village health care worker	1	0	1	0	0	0	0	0	0	0	0	0		Wash Wound Consult with village health care worker Consult with animal health worker Contact police	1	0	1	1	1	0	0	0	0	0	0	0		No
1084	Narayanganj	Yes	48	Male	4	Islam	Piped Inside	Flush - to sewer or tank	Brick	TV Electric Fan Refridgerator Electricity	1	1	1	1	0	Secondary	No	0			Consult with village health care worker Seek care at medical facility	0	0	1	0	0	1	0	0	0	0	0	0		Wash Wound Consult with village health care worker Consult with animal health worker Seek care at medical facility	1	0	1	1	0	1	0	0	0	0	0	0		No
1085	Narayanganj	Yes	50	Male	4	Islam	Piped Inside	Flush - to sewer or tank	Brick	TV Electric Fan Refridgerator Electricity	1	1	1	1	0	Primary	No	0			Wash Wound Seek care at medical facility	1	0	0	0	0	1	0	0	0	0	0	0		Wash Wound Consult with village health care worker Consult with animal health worker Seek care at medical facility	1	0	1	1	0	1	0	0	0	0	0	0		No
1086	Narayanganj	Yes	38	Male	5	Islam	Piped Inside	Flush - to sewer or tank	Brick	TV Electric Fan Refridgerator	1	1	1	0	0	No Education	No	0			Wash Wound Seek care at medical facility	1	0	0	0	0	1	0	0	0	0	0	0		Wash Wound Consult with village health care worker Consult with animal health worker Seek care at medical facility	1	0	1	1	0	1	0	0	0	0	0	0		No
1087	Narayanganj	Yes	45	Male	5	Islam	Piped Inside	Flush - to sewer or tank	Cement	TV Electric Fan Refridgerator Electricity	1	1	1	1	0	Secondary	No	0			Wash Wound Consult with animal health worker Seek care at medical facility Seek rabies vaccination	1	0	0	1	0	1	1	0	0	0	0	0		Wash Wound Consult with animal health worker Seek care at medical facility Seek rabies vaccination	1	0	0	1	0	1	1	0	0	0	0	0		No
1088	Narayanganj	Yes	52	Male	7	Islam	Piped Inside	Flush - to sewer or tank	Brick	TV Electric Fan Refridgerator Electricity Bank Account	1	1	1	1	1	Primary	No	0			Seek rabies vaccination	0	0	0	0	0	0	1	0	0	0	0	0		Consult with village health care worker	0	0	1	0	0	0	0	0	0	0	0	0		No
1089	Narayanganj	Yes	46	Male	5	Islam	Piped Inside	Flush - to sewer or tank	Brick	TV Electric Fan Refridgerator Electricity	1	1	1	1	0	Primary	No	0			Consult with village health care worker	0	0	1	0	0	0	0	0	0	0	0	0		Consult with village health care worker	0	0	1	0	0	0	0	0	0	0	0	0		No
1090	Narayanganj	Yes	35	Male	5	Islam	Piped Inside	Flush - to sewer or tank	Brick	TV Electric Fan Refridgerator Electricity Bank Account	1	1	1	1	1	Primary	No	0			Consult with village health care worker	0	0	1	0	0	0	0	0	0	0	0	0		Consult with village health care worker	0	0	1	0	0	0	0	0	0	0	0	0		No
1091	Narayanganj	Yes	28	Female	4	Islam	Piped Inside	Flush - to sewer or tank	Brick	TV Electric Fan Refridgerator Electricity	1	1	1	1	0	Secondary	No	0			Consult with village health care worker	0	0	1	0	0	0	0	0	0	0	0	0		Consult with village health care worker	0	0	1	0	0	0	0	0	0	0	0	0		No
1093	Narayanganj	Yes	30	Female	5	Islam	Piped Inside	Flush - to sewer or tank	Brick	TV Electric Fan Refridgerator Electricity	1	1	1	1	0	Primary	No	0			Consult with village health care worker	0	0	1	0	0	0	0	0	0	0	0	0		Consult with village health care worker	0	0	1	0	0	0	0	0	0	0	0	0		No
1094	Narayanganj	Yes	45	Male	5	Islam	Piped Inside	Flush - to sewer or tank	Tin	TV Electric Fan Electricity	1	1	0	1	0	Primary	No	0			Consult with village health care worker	0	0	1	0	0	0	0	0	0	0	0	0		Consult with village health care worker	0	0	1	0	0	0	0	0	0	0	0	0		No
1095	Narayanganj	Yes	45	Male	4	Islam	Piped Inside	Flush - to sewer or tank	Brick	TV Electric Fan Refridgerator Electricity Bank Account	1	1	1	1	1	Secondary	No	0			Consult with village health care worker	0	0	1	0	0	0	0	0	0	0	0	0		Consult with village health care worker	0	0	1	0	0	0	0	0	0	0	0	0		No
1096	Narayanganj	Yes	45	Male	6	Islam	Piped Inside	Flush - to sewer or tank	Brick	TV Electric Fan Refridgerator Electricity	1	1	1	1	0	Primary	No	0			Consult with village health care worker	0	0	1	0	0	0	0	0	0	0	0	0		Consult with village health care worker	0	0	1	0	0	0	0	0	0	0	0	0		No
1097	Narayanganj	Yes	32	Male	4	Islam	Piped Inside	Flush - to sewer or tank	Brick	TV Electric Fan Refridgerator Electricity	1	1	1	1	0	Secondary	No	0	No		Consult with village health care worker	0	0	1	0	0	0	0	0	0	0	0	0		Consult with village health care worker	0	0	1	0	0	0	0	0	0	0	0	0		No
1098	Narayanganj	Yes	43	Male	4	Islam	Piped Inside	Flush - to sewer or tank	Cement	TV Electric Fan Refridgerator Electricity Bank Account	1	1	1	1	1	Primary	No	0			Wash Wound Consult with animal health worker Seek care at medical facility Seek rabies vaccination	1	0	0	1	0	1	1	0	0	0	0	0		Wash Wound Consult with animal health worker Seek care at medical facility Seek rabies vaccination	1	0	0	1	0	1	1	0	0	0	0	0		No
1099	Narayanganj	Yes	45	Male	4	Islam	Piped Inside	Flush - to sewer or tank	Brick	TV Electric Fan Refridgerator Electricity	1	1	1	1	0	Secondary	No	0			Seek care at medical facility	0	0	0	0	0	1	0	0	0	0	0	0		Wash Wound Consult with village health care worker Consult with animal health worker Seek care at medical facility Seek rabies vaccination	1	0	1	1	0	1	1	0	0	0	0	0		No
1100	Narayanganj	Yes	50	Male	5	Islam	Piped Inside	Flush - to sewer or tank	Brick	TV Electric Fan Refridgerator Electricity	1	1	1	1	0	No Education	No	0			Wash Wound Seek care at medical facility Seek rabies vaccination	1	0	0	0	0	1	1	0	0	0	0	0		Wash Wound Seek care at medical facility Seek rabies vaccination	1	0	0	0	0	1	1	0	0	0	0	0		No
1101	Narayanganj	Yes	35	Male	4	Islam	Piped Inside	Flush - to sewer or tank	Cement	TV Electric Fan Refridgerator Electricity	1	1	1	1	0	Secondary	No	0			Seek care at medical facility Seek rabies vaccination	0	0	0	0	0	1	1	0	0	0	0	0		Wash Wound Seek care at medical facility Seek rabies vaccination	1	0	0	0	0	1	1	0	0	0	0	0		No
1102	Narayanganj	Yes	50	Male	6	Islam	Piped Inside	Flush - to sewer or tank	Brick	TV Electric Fan Refridgerator Electricity Bank Account	1	1	1	1	1	No Education	No	0			Wash Wound Consult with animal health worker Seek care at medical facility Seek rabies vaccination	1	0	0	1	0	1	1	0	0	0	0	0		Consult with animal health worker Seek care at medical facility Seek rabies vaccination	0	0	0	1	0	1	1	0	0	0	0	0		No
1103	Narayanganj	Yes	49	Male	6	Islam	Piped Inside	Flush - to sewer or tank	Cement	TV Electric Fan Refridgerator Electricity	1	1	1	1	0	No Education	No	0			Wash Wound Seek care at medical facility Seek rabies vaccination	1	0	0	0	0	1	1	0	0	0	0	0		Wash Wound Seek care at medical facility Seek rabies vaccination	1	0	0	0	0	1	1	0	0	0	0	0		No
1104	Narayanganj	Yes	43	Male	5	Islam	Piped Inside	Flush - to sewer or tank	Cement	TV Electric Fan Refridgerator Electricity Bank Account	1	1	1	1	1	No Education	No	0			Wash Wound Consult with village health care worker Consult with animal health worker	1	0	1	1	0	0	0	0	0	0	0	0		Wash Wound Consult with village health care worker Consult with animal health worker	1	0	1	1	0	0	0	0	0	0	0	0		No
1105	Narayanganj	Yes	57	Male	6	Islam	Piped Inside	Flush - to sewer or tank	Cement	TV Electric Fan Refridgerator Electricity	1	1	1	1	0	Secondary	No	0			Wash Wound Consult with animal health worker Seek care at medical facility Seek rabies vaccination	1	0	0	1	0	1	1	0	0	0	0	0		Consult with animal health worker Seek care at medical facility Seek rabies vaccination	0	0	0	1	0	1	1	0	0	0	0	0		No
1106	Narayanganj	Yes	39	Male	3	Islam	Piped Inside	Flush - to sewer or tank	Cement	TV Electric Fan Refridgerator Electricity	1	1	1	1	0	No Education	No	0			Wash Wound Seek care at medical facility Seek rabies vaccination	1	0	0	0	0	1	1	0	0	0	0	0		Wash Wound Seek care at medical facility Seek rabies vaccination	1	0	0	0	0	1	1	0	0	0	0	0		No
1107	Narayanganj	Yes	48	Male	5	Islam	Piped Inside	Flush - to sewer or tank	Brick	TV Electric Fan Refridgerator Electricity	1	1	1	1	0	Secondary	No	0			Wash Wound Consult with animal health worker Seek care at medical facility Seek rabies vaccination	1	0	0	1	0	1	1	0	0	0	0	0		Wash Wound Consult with animal health worker Seek care at medical facility Seek rabies vaccination	1	0	0	1	0	1	1	0	0	0	0	0		No
1108	Narayanganj	Yes	50	Male	6	Islam	Piped Inside	Flush - to sewer or tank	Brick	TV Electric Fan Refridgerator Electricity	1	1	1	1	0	Secondary	No	0			Consult with village health care worker Consult with animal health worker Seek care at medical facility Seek rabies vaccination	0	0	1	1	0	1	1	0	0	0	0	0		Wash Wound Consult with animal health worker Seek care at medical facility Seek rabies vaccination	1	0	0	1	0	1	1	0	0	0	0	0		No
1109	Narayanganj	Yes	45	Male	5	Islam	Piped Inside	Flush - to sewer or tank	Cement	TV Electric Fan Refridgerator Electricity	1	1	1	1	0	No Education	No	0			Wash Wound Consult with animal health worker Seek care at medical facility Seek rabies vaccination	1	0	0	1	0	1	1	0	0	0	0	0		Consult with animal health worker Seek care at medical facility Seek rabies vaccination	0	0	0	1	0	1	1	0	0	0	0	0		No
1110	Narayanganj	Yes	40	Male	4	Islam	Piped Inside	Flush - to sewer or tank	Cement	TV Electric Fan Refridgerator Electricity	1	1	1	1	0	Degree	No	0			Wash Wound Consult with animal health worker Seek care at medical facility Seek rabies vaccination	1	0	0	1	0	1	1	0	0	0	0	0		Consult with animal health worker Seek care at medical facility Seek rabies vaccination	0	0	0	1	0	1	1	0	0	0	0	0		No
1111	Narayanganj	Yes	43	Male	4	Islam	Piped Inside	Flush - to sewer or tank	Cement	TV Electric Fan Refridgerator Electricity	1	1	1	1	0	Secondary	No	0			Wash Wound Consult with animal health worker Seek care at medical facility Seek rabies vaccination	1	0	0	1	0	1	1	0	0	0	0	0		Wash Wound Consult with animal health worker Seek care at medical facility Seek rabies vaccination	1	0	0	1	0	1	1	0	0	0	0	0		No
1112	Narayanganj	Yes	50	Male	6	Islam	Piped Inside	Flush - to sewer or tank	Brick	TV Electric Fan Refridgerator Electricity	1	1	1	1	0	Secondary	No	0			Wash Wound Consult with animal health worker Seek care at medical facility Seek rabies vaccination	1	0	0	1	0	1	1	0	0	0	0	0		Wash Wound Consult with animal health worker Seek care at medical facility Seek rabies vaccination	1	0	0	1	0	1	1	0	0	0	0	0		No
1113	Narayanganj	Yes	49	Male	5	Islam	Piped Inside	Flush - to sewer or tank	Brick	TV Electric Fan Refridgerator Electricity	1	1	1	1	0	Secondary	No	0			Wash Wound Consult with animal health worker Seek care at medical facility Seek rabies vaccination	1	0	0	1	0	1	1	0	0	0	0	0		Wash Wound Consult with animal health worker Seek care at medical facility Seek rabies vaccination	1	0	0	1	0	1	1	0	0	0	0	0		No
1114	Narayanganj	Yes	45	Male	4	Islam	Piped Inside	Flush - to sewer or tank	Brick	TV Electric Fan Refridgerator Electricity Bank Account	1	1	1	1	1	Primary	No	0			Wash Wound Seek care at medical facility	1	0	0	0	0	1	0	0	0	0	0	0		Wash Wound Consult with village health care worker Consult with animal health worker Seek care at medical facility	1	0	1	1	0	1	0	0	0	0	0	0		No
1115	Narayanganj	Yes	50	Male	4	Islam	Piped Inside	Flush - to sewer or tank	Brick	TV Electric Fan Refridgerator Electricity	1	1	1	1	0	No Education	No	0			Consult with village health care worker Seek care at medical facility	0	0	1	0	0	1	0	0	0	0	0	0		Wash Wound Consult with village health care worker Consult with animal health worker Seek care at medical facility	1	0	1	1	0	1	0	0	0	0	0	0		No
1116	Narayanganj	No	25	Male	5	Islam	Piped Inside	Flush - to sewer or tank	Cement	TV	1	0	0	0	0	Secondary	No	0			Consult with village health care worker	0	0	1	0	0	0	0	0	0	0	0	0		Consult with village health care worker	0	0	1	0	0	0	0	0	0	0	0	0		No
1117	Narayanganj	Yes	40	Male	5	Islam	Piped Inside	Flush - to sewer or tank	Cement	TV	1	0	0	0	0	Secondary	No	0			Seek care at medical facility	0	0	0	0	0	1	0	0	0	0	0	0		Seek care at medical facility	0	0	0	0	0	1	0	0	0	0	0	0		No
1118	Narayanganj	Yes	50	Female	4	Hinduism	Piped Inside	Flush - to sewer or tank	Cement	TV	1	0	0	0	0	Secondary	No	0			Seek care at medical facility	0	0	0	0	0	1	0	0	0	0	0	0		Seek care at medical facility	0	0	0	0	0	1	0	0	0	0	0	0		No
1119	Narayanganj	Yes	65	Male	7	Islam	Piped Inside	Flush - to sewer or tank	Cement	TV Electric Fan Refridgerator Electricity	1	1	1	1	0	Secondary	No	0			Seek care at medical facility	0	0	0	0	0	1	0	0	0	0	0	0		Seek care at medical facility	0	0	0	0	0	1	0	0	0	0	0	0		No
1120	Narayanganj	Yes	44	Male	5	Islam	Piped Inside	Flush - to sewer or tank	Cement	TV	1	0	0	0	0	Secondary	No	0			Consult with village health care worker	0	0	1	0	0	0	0	0	0	0	0	0		Consult with village health care worker	0	0	1	0	0	0	0	0	0	0	0	0		No
1121	Narayanganj	Yes	60	Female	10	Islam	Piped Inside	Flush - to open latrine	Cement	TV	1	0	0	0	0	Secondary	Yes	0	No		Wash Wound Consult with village health care worker Seek care at medical facility	1	0	1	0	0	1	0	0	0	0	0	0		Wash Wound Consult with village health care worker Seek care at medical facility	1	0	1	0	0	1	0	0	0	0	0	0		No
1122	Narayanganj	Yes	50	Male	5	Islam	Piped Inside	Flush - to sewer or tank	Cement	TV Electric Fan Refridgerator Electricity	1	1	1	1	0	Secondary	No	0			Consult with village health care worker	0	0	1	0	0	0	0	0	0	0	0	0		Consult with village health care worker	0	0	1	0	0	0	0	0	0	0	0	0		No
1123	Narayanganj	Yes	30	Male	5	Islam	Piped Inside	Flush - to sewer or tank	Cement	TV Electric Fan	1	1	0	0	0	Secondary	No	0			Consult with village health care worker	0	0	1	0	0	0	0	0	0	0	0	0		Consult with village health care worker	0	0	1	0	0	0	0	0	0	0	0	0		No
1124	Narayanganj	Yes	30	Male	6	Islam	Piped Inside	Flush - to sewer or tank	Cement	TV Electric Fan Refridgerator Electricity	1	1	1	1	0	Masters and Above	No	0			Wash Wound Seek care at medical facility	1	0	0	0	0	1	0	0	0	0	0	0		Wash Wound Seek care at medical facility	1	0	0	0	0	1	0	0	0	0	0	0		Yes
1125	Narayanganj	Yes	28	Male	4	Islam	Tube Well	Flush - to sewer or tank	Cement	TV Electric Fan Refridgerator Electricity	1	1	1	1	0	Secondary	No	0			Consult with village health care worker Seek care at medical facility	0	0	1	0	0	1	0	0	0	0	0	0		Consult with village health care worker Seek care at medical facility	0	0	1	0	0	1	0	0	0	0	0	0		No
1126	Narayanganj	Yes	50	Male	6	Islam	Piped Inside	Flush - to sewer or tank	Cement	TV Electric Fan	1	1	0	0	0	Secondary	No	0			Wash Wound Seek care at medical facility	1	0	0	0	0	1	0	0	0	0	0	0		Wash Wound Seek care at medical facility	1	0	0	0	0	1	0	0	0	0	0	0		No
1127	Narayanganj	Yes	42	Male	4	Islam	Piped Inside	Flush - to sewer or tank	Cement	TV Electric Fan Refridgerator Electricity	1	1	1	1	0	Secondary	No	0			Wash Wound Consult with village health care worker	1	0	1	0	0	0	0	0	0	0	0	0		Wash Wound Consult with village health care worker	1	0	1	0	0	0	0	0	0	0	0	0		No
1128	Narayanganj	Yes	35	Male	5	Islam	Piped Inside	Flush - to sewer or tank	Cement	TV Electric Fan Refridgerator	1	1	1	0	0	Secondary	No	0			Wash Wound Seek care at medical facility	1	0	0	0	0	1	0	0	0	0	0	0		Wash Wound Seek care at medical facility	1	0	0	0	0	1	0	0	0	0	0	0		No
1129	Narayanganj	Yes	40	Male	3	Islam	Piped Inside	Flush - to sewer or tank	Cement	TV Electric Fan Refridgerator Electricity	1	1	1	1	0	Degree	No	0			Wash Wound Seek care at medical facility	1	0	0	0	0	1	0	0	0	0	0	0		Wash Wound Seek care at medical facility	1	0	0	0	0	1	0	0	0	0	0	0		No
1130	Narayanganj	Yes	45	Male	9	Islam	Piped Inside	Flush - to sewer or tank	Cement	TV Electric Fan Refridgerator Electricity	1	1	1	1	0	Secondary	No	0			Wash Wound Seek care at medical facility	1	0	0	0	0	1	0	0	0	0	0	0		Wash Wound Seek care at medical facility	1	0	0	0	0	1	0	0	0	0	0	0		No
1131	Narayanganj	Yes	49	Male	4	Hinduism	Tube Well	Flush - to sewer or tank	Cement	TV Electric Fan	1	1	0	0	0	Secondary	No	0			Consult with village health care worker	0	0	1	0	0	0	0	0	0	0	0	0		Consult with village health care worker	0	0	1	0	0	0	0	0	0	0	0	0		No
1132	Narayanganj	Yes	42	Male	4	Islam	Piped Inside	Flush - to sewer or tank	Cement	TV Electric Fan	1	1	0	0	0	Secondary	No	0			Consult with village health care worker	0	0	1	0	0	0	0	0	0	0	0	0		Consult with village health care worker	0	0	1	0	0	0	0	0	0	0	0	0		No
1133	Narayanganj	Yes	24	Female	6	Hinduism	Piped Inside	Flush - to sewer or tank	Cement	TV Electric Fan	1	1	0	0	0	Degree	No	0			Consult with village health care worker	0	0	1	0	0	0	0	0	0	0	0	0		Consult with village health care worker	0	0	1	0	0	0	0	0	0	0	0	0		No
1134	Narayanganj	Yes	40	Male	5	Islam	Piped Inside	Flush - to sewer or tank	Cement	TV Electric Fan	1	1	0	0	0	Secondary	No	0			Consult with village health care worker	0	0	1	0	0	0	0	0	0	0	0	0		Consult with village health care worker	0	0	1	0	0	0	0	0	0	0	0	0		No
1135	Narayanganj	Yes	42	Male	8	Islam	Piped Inside	Flush - to sewer or tank	Cement	TV Electric Fan	1	1	0	0	0	Secondary	No	0			Consult with village health care worker	0	0	1	0	0	0	0	0	0	0	0	0		Consult with village health care worker	0	0	1	0	0	0	0	0	0	0	0	0		No
1136	Narayanganj	No		Female	4	Islam	Tube Well	Flush - to sewer or tank	Cement	TV Electric Fan Refridgerator Electricity Bank Account	1	1	1	1	1		No	0			Wash Wound Seek care at medical facility Seek rabies vaccination	1	0	0	0	0	1	1	0	0	0	0	0		Wash Wound Seek care at medical facility Seek rabies vaccination	1	0	0	0	0	1	1	0	0	0	0	0		No
1137	Narayanganj	No	29	Male	7	Islam	Tube Well	Flush - to sewer or tank	Tin	TV Electric Fan Refridgerator Electricity Bank Account	1	1	1	1	1	Secondary	No	0			Seek care at medical facility	0	0	0	0	0	1	0	0	0	0	0	0																No
1138	Narayanganj	No		Male	6	Islam	Piped Inside	Flush - to sewer or tank	Tin	TV Electric Fan Refridgerator Electricity	1	1	1	1	0		No	0			Seek care at medical facility	0	0	0	0	0	1	0	0	0	0	0	0		Wash Wound Seek care at medical facility Seek rabies vaccination	1	0	0	0	0	1	1	0	0	0	0	0		No
1139	Narayanganj	No	23	Male	8	Islam	Piped Inside	Flush - to sewer or tank	Tin	TV Electric Fan Refridgerator Electricity	1	1	1	1	0	Secondary	No	0			Seek care at medical facility	0	0	0	0	0	1	0	0	0	0	0	0																No
1140	Narayanganj	Yes	25	Male	5	Islam	Piped Inside	Flush - to sewer or tank	Cement	TV Electric Fan Refridgerator Electricity	1	1	1	1	0	Secondary	No	0			Wash Wound	1	0	0	0	0	0	0	0	0	0	0	0		Wash Wound	1	0	0	0	0	0	0	0	0	0	0	0		No
1141	Narayanganj	No	21	Male	4	Islam	Tube Well	Flush - to sewer or tank	Tin	TV Electric Fan Refridgerator Electricity Bank Account	1	1	1	1	1		Yes	0	No		Wash Wound Seek care at medical facility Seek rabies vaccination	1	0	0	0	0	1	1	0	0	0	0	0		Wash Wound Seek care at medical facility Seek rabies vaccination	1	0	0	0	0	1	1	0	0	0	0	0		No
1142	Narayanganj	Yes	60	Male	6	Islam	Piped Inside	Flush - to sewer or tank	Cement	TV Electric Fan Refridgerator Electricity	1	1	1	1	0	Secondary	No	0			Wash Wound	1	0	0	0	0	0	0	0	0	0	0	0		Wash Wound Consult Traditional Healer	1	1	0	0	0	0	0	0	0	0	0	0		No
1143	Narayanganj	No		Female	6	Islam	Piped Inside	Pit Latrine	Tin	TV Electric Fan Refridgerator Electricity	1	1	1	1	0	Secondary	No	0			Seek care at medical facility	0	0	0	0	0	1	0	0	0	0	0	0																No
1144	Narayanganj	Yes	25	Male	5	Islam	Piped Inside	Flush - to sewer or tank	Cement	TV Electric Fan Refridgerator Electricity	1	1	1	1	0	Primary	No	0			Wash Wound	1	0	0	0	0	0	0	0	0	0	0	0		Wash Wound	1	0	0	0	0	0	0	0	0	0	0	0		No
1145	Narayanganj	Yes	23	Female	6	Islam	Piped Inside	Flush - to sewer or tank	Cement	TV Electric Fan Refridgerator Electricity	1	1	1	1	0	Secondary	No	0			Consult with animal health worker	0	0	0	1	0	0	0	0	0	0	0	0		Wash Wound Consult with village health care worker Consult with animal health worker	1	0	1	1	0	0	0	0	0	0	0	0		Yes
1146	Narayanganj	No		Female	3	Hinduism	Piped Inside	Flush - to sewer or tank	Tin	TV Electric Fan Electricity	1	1	0	1	0	Secondary	No	0			Wash Wound Seek care at medical facility Seek rabies vaccination	1	0	0	0	0	1	1	0	0	0	0	0		Wash Wound Seek care at medical facility Seek rabies vaccination	1	0	0	0	0	1	1	0	0	0	0	0		No
1147	Narayanganj	Yes	60	Male	6	Islam	Piped Inside	Flush - to sewer or tank	Dirt / Mud	TV	1	0	0	0	0	Secondary	No	0			Wash Wound	1	0	0	0	0	0	0	0	0	0	0	0		Wash Wound	1	0	0	0	0	0	0	0	0	0	0	0		No
1148	Narayanganj	No	37	Male	7	Islam	Piped Inside	Flush - to sewer or tank	Tin	TV Electric Fan Refridgerator Electricity	1	1	1	1	0		No	0			Seek care at medical facility Seek rabies vaccination	0	0	0	0	0	1	1	0	0	0	0	0		Wash Wound Seek care at medical facility Seek rabies vaccination	1	0	0	0	0	1	1	0	0	0	0	0		No
1149	Narayanganj	Yes	29	Male	6	Islam	Piped Inside	Flush - to sewer or tank	Dirt / Mud	TV Electric Fan Refridgerator Electricity	1	1	1	1	0	Secondary	No	0			Wash Wound	1	0	0	0	0	0	0	0	0	0	0	0		Wash Wound	1	0	0	0	0	0	0	0	0	0	0	0		No
1150	Narayanganj	Yes	26	Male	6	Islam	Piped Inside	Flush - to sewer or tank	Cement	TV Electric Fan Refridgerator Electricity	1	1	1	1	0	Degree	No	0			Wash Wound Consult with village health care worker Consult with animal health worker	1	0	1	1	0	0	0	0	0	0	0	0		Wash Wound Consult with village health care worker Consult with animal health worker	1	0	1	1	0	0	0	0	0	0	0	0		No
1151	Narayanganj	Yes		Female	4	Hinduism	Tube Well	Flush - to sewer or tank	Cement	TV Electric Fan Refridgerator Electricity Bank Account	1	1	1	1	1	Secondary	No	0			Wash Wound Seek care at medical facility Seek rabies vaccination	1	0	0	0	0	1	1	0	0	0	0	0		Seek care at medical facility Seek rabies vaccination	0	0	0	0	0	1	1	0	0	0	0	0		No
1152	Narayanganj	Yes	25	Female	6	Islam	Dug Well	Flush - to sewer or tank	Cement	TV Electric Fan Refridgerator Electricity	1	1	1	1	0	Secondary	No	0			Wash Wound Consult with animal health worker	1	0	0	1	0	0	0	0	0	0	0	0		Wash Wound Consult with village health care worker Consult with animal health worker Seek care at medical facility Seek rabies vaccination	1	0	1	1	0	1	1	0	0	0	0	0		No
1153	Narayanganj	No	27	Male			Piped Inside	Flush - to sewer or tank	Tin	TV Electric Fan Refridgerator Electricity Bank Account	1	1	1	1	1		No	0			Wash Wound Seek care at medical facility	1	0	0	0	0	1	0	0	0	0	0	0		Seek care at medical facility	0	0	0	0	0	1	0	0	0	0	0	0		No
1154	Narayanganj	Yes	26	Male	6	Islam	Piped Inside	Flush - to sewer or tank	Dirt / Mud	TV Electric Fan Refridgerator Electricity	1	1	1	1	0	No Education	No	0			Consult Traditional Healer	0	1	0	0	0	0	0	0	0	0	0	0		Wash Wound Consult with village health care worker	1	0	1	0	0	0	0	0	0	0	0	0		Yes
1155	Narayanganj	Yes	40	Male	5	Islam	Tube Well	Flush - to sewer or tank	Cement	TV Electric Fan Refridgerator Electricity Bank Account	1	1	1	1	1		No	0			Seek care at medical facility	0	0	0	0	0	1	0	0	0	0	0	0																No
1156	Narayanganj	Yes	60	Male	6	Hinduism	Piped Inside	Flush - to sewer or tank	Dirt / Mud	TV Electric Fan Refridgerator	1	1	1	0	0	No Education	No	0			Wash Wound Consult with animal health worker	1	0	0	1	0	0	0	0	0	0	0	0		Wash Wound Consult with village health care worker Consult with animal health worker Seek care at medical facility	1	0	1	1	0	1	0	0	0	0	0	0		No
1157	Narayanganj	Yes		Female	3	Islam	Tube Well	Flush - to sewer or tank	Cane/Palm/Trunks	TV Electric Fan Electricity	1	1	0	1	0	Secondary	No	0			Wash Wound Consult with village health care worker Seek care at medical facility Seek rabies vaccination	1	0	1	0	0	1	1	0	0	0	0	0		Wash Wound Consult with village health care worker Seek care at medical facility Seek rabies vaccination	1	0	1	0	0	1	1	0	0	0	0	0		No
1158	Narayanganj	Yes	69	Male	5	Islam	Piped Inside	Flush - to sewer or tank	Cement	TV Electric Fan Refridgerator Electricity	1	1	1	1	0	Primary	No	0			Wash Wound	1	0	0	0	0	0	0	0	0	0	0	0		Wash Wound Consult with village health care worker	1	0	1	0	0	0	0	0	0	0	0	0		No
1159	Narayanganj	Yes	25	Male	25	Islam	Piped Inside	Flush - to sewer or tank	Dirt / Mud	TV Electric Fan Refridgerator Electricity	1	1	1	1	0	Primary	No	0			Wash Wound	1	0	0	0	0	0	0	0	0	0	0	0		Wash Wound Consult with village health care worker Consult with animal health worker Seek care at medical facility	1	0	1	1	0	1	0	0	0	0	0	0		No
1160	Narayanganj	No	22	Male	9	Islam	Piped Inside	Flush - to open latrine	Tin	TV Electric Fan Electricity	1	1	0	1	0	No Education	No	0			Seek care at medical facility	0	0	0	0	0	1	0	0	0	0	0	0		Seek care at medical facility	0	0	0	0	0	1	0	0	0	0	0	0		No
1161	Narayanganj	No	35	Female	6	Islam	Tube Well	Flush - to sewer or tank	Cement	TV Electric Fan Refridgerator Electricity	1	1	1	1	0	Secondary	No	0			Seek rabies vaccination	0	0	0	0	0	0	1	0	0	0	0	0		Consult with village health care worker Consult with animal health worker Seek care at medical facility Seek rabies vaccination	0	0	1	1	0	1	1	0	0	0	0	0		No
1162	Narayanganj	Yes	35	Male	5	Islam	Piped Inside	Flush - to sewer or tank	Cement	TV	1	0	0	0	0	Primary	No	0			Wash Wound	1	0	0	0	0	0	0	0	0	0	0	0		Wash Wound Consult with village health care worker	1	0	1	0	0	0	0	0	0	0	0	0		No
1163	Narayanganj	No		Female	5	Islam	Tube Well	Flush - to sewer or tank	Cement	TV Electric Fan Refridgerator Electricity Bank Account	1	1	1	1	1		No	0			Wash Wound Seek care at medical facility Seek rabies vaccination	1	0	0	0	0	1	1	0	0	0	0	0		Wash Wound Seek care at medical facility Seek rabies vaccination	1	0	0	0	0	1	1	0	0	0	0	0		No
1164	Narayanganj	Yes	51	Male	4	Islam	Piped Inside	Flush - to sewer or tank	Cement	TV Electric Fan Refridgerator Electricity Bank Account	1	1	1	1	1	Secondary	No	0			Seek care at medical facility	0	0	0	0	0	1	0	0	0	0	0	0		Seek care at medical facility Seek rabies vaccination	0	0	0	0	0	1	1	0	0	0	0	0		Yes
1165	Narayanganj	Yes	63	Male	6	Islam	Piped Inside	Flush - to sewer or tank	Cement	TV Electric Fan Refridgerator Electricity Bank Account	1	1	1	1	1	Secondary	No	0			Wash Wound	1	0	0	0	0	0	0	0	0	0	0	0		Wash Wound	1	0	0	0	0	0	0	0	0	0	0	0		No
1166	Narayanganj	No	25	Male	6	Islam	Tube Well	Flush - to sewer or tank	Cement	TV Electric Fan Refridgerator Electricity	1	1	1	1	0	Secondary	No	0			Seek care at medical facility	0	0	0	0	0	1	0	0	0	0	0	0		Wash Wound Seek care at medical facility	1	0	0	0	0	1	0	0	0	0	0	0		No
1167	Narayanganj	Yes	43	Female	3	Islam	Piped Inside	Flush - to open latrine	Tin	TV Electric Fan Electricity	1	1	0	1	0	Primary	No	0			Seek rabies vaccination	0	0	0	0	0	0	1	0	0	0	0	0		Seek care at medical facility Seek rabies vaccination	0	0	0	0	0	1	1	0	0	0	0	0		No
1168	Narayanganj	Yes	78	Male	9	Islam	Piped Inside	Flush - to sewer or tank	Cement	TV Electric Fan Refridgerator Electricity	1	1	1	1	0	No Education	No	0			Wash Wound	1	0	0	0	0	0	0	0	0	0	0	0		Wash Wound Consult with village health care worker Consult with animal health worker Seek care at medical facility Seek rabies vaccination	1	0	1	1	0	1	1	0	0	0	0	0		No
1169	Narayanganj	No	20	Male	6	Islam	Piped Inside	Flush - to sewer or tank	Tin	TV Electric Fan Refridgerator Electricity	1	1	1	1	0	Secondary	No	0			Seek care at medical facility	0	0	0	0	0	1	0	0	0	0	0	0		Seek care at medical facility	0	0	0	0	0	1	0	0	0	0	0	0		No
1170	Narayanganj	Yes	32	Female	3	Islam	Pond/River/Lake Water	Flush - to sewer or tank	Cement	TV Electric Fan Refridgerator Electricity	1	1	1	1	0	Primary	No	0			Wash Wound	1	0	0	0	0	0	0	0	0	0	0	0		Wash Wound	1	0	0	0	0	0	0	0	0	0	0	0		No
1171	Narayanganj	Yes	40	Male	4	Islam	Piped Inside	Flush - to sewer or tank	Brick	TV Electric Fan Refridgerator Electricity Bank Account	1	1	1	1	1	Degree	No	0			Seek care at medical facility	0	0	0	0	0	1	0	0	0	0	0	0		Seek care at medical facility Seek rabies vaccination	0	0	0	0	0	1	1	0	0	0	0	0		No
1172	Narayanganj	No		Female	4	Islam	Tube Well	Flush - to sewer or tank	Tin	TV Electric Fan Refridgerator Electricity	1	1	1	1	0	Secondary	No	0			Seek care at medical facility	0	0	0	0	0	1	0	0	0	0	0	0		Seek care at medical facility	0	0	0	0	0	1	0	0	0	0	0	0		No
1173	Narayanganj	Yes	63	Female	3	Islam	Dug Well	Flush - to sewer or tank	Cement	TV Electric Fan Refridgerator Electricity	1	1	1	1	0	Secondary	No	0			Consult Traditional Healer	0	1	0	0	0	0	0	0	0	0	0	0		Wash Wound	1	0	0	0	0	0	0	0	0	0	0	0		No
1174	Narayanganj	Yes	44	Male	8	Islam	Piped Inside	Flush - to sewer or tank	Brick	TV Electric Fan Refridgerator Electricity Bank Account	1	1	1	1	1	Secondary	Yes	0	No		Seek care at medical facility Seek rabies vaccination	0	0	0	0	0	1	1	0	0	0	0	0		Seek care at medical facility Seek rabies vaccination	0	0	0	0	0	1	1	0	0	0	0	0		No
1175	Narayanganj	No	21	Male	6	Islam	Piped Inside	Flush - to sewer or tank	Tin	TV Electric Fan Electricity	1	1	0	1	0	Secondary	No	0			Wash Wound Seek care at medical facility Seek rabies vaccination	1	0	0	0	0	1	1	0	0	0	0	0		Wash Wound Consult with village health care worker Seek care at medical facility Seek rabies vaccination	1	0	1	0	0	1	1	0	0	0	0	0		No
1176	Narayanganj	Yes	53	Male	23	Islam	Piped Inside	Flush - to sewer or tank	Tin	TV Electric Fan Refridgerator Electricity	1	1	1	1	0	No Education	No	0			Wash Wound	1	0	0	0	0	0	0	0	0	0	0	0		Wash Wound	1	0	0	0	0	0	0	0	0	0	0	0		Yes
1177	Narayanganj	No	20	Female	6	Islam	Tube Well	Flush - to sewer or tank	Brick	TV Electric Fan Refridgerator Electricity	1	1	1	1	0	Secondary	No	0			Seek care at medical facility Seek rabies vaccination	0	0	0	0	0	1	1	0	0	0	0	0		Consult with village health care worker Seek care at medical facility Seek rabies vaccination	0	0	1	0	0	1	1	0	0	0	0	0		Yes
1178	Narayanganj	No	42	Male	5	Islam	Piped Inside	Flush - to open latrine	Tin	Electric Fan Electricity	0	1	0	1	0	No Education	No	0			Seek care at medical facility	0	0	0	0	0	1	0	0	0	0	0	0		Seek care at medical facility	0	0	0	0	0	1	0	0	0	0	0	0		No
1179	Narayanganj	Yes	35	Male	25	Islam	Piped Inside	Flush - to sewer or tank	Cement	TV Electric Fan Refridgerator Electricity	1	1	1	1	0	No Education	No	0			Wash Wound	1	0	0	0	0	0	0	0	0	0	0	0		Wash Wound Consult with village health care worker	1	0	1	0	0	0	0	0	0	0	0	0		No
1180	Narayanganj	Yes	47	Male	4	Islam	Piped Inside	Flush - to sewer or tank	Cement	TV Electric Fan Refridgerator Electricity Bank Account	1	1	1	1	1	Degree	No	0			Seek rabies vaccination	0	0	0	0	0	0	1	0	0	0	0	0		Consult with village health care worker Seek care at medical facility Seek rabies vaccination	0	0	1	0	0	1	1	0	0	0	0	0		No
1181	Narayanganj	Yes	25	Male	56	Islam	Piped Inside	Flush - to sewer or tank	Brick	TV Electric Fan Refridgerator Electricity Bank Account	1	1	1	1	1	Masters and Above	No	0			Wash Wound	1	0	0	0	0	0	0	0	0	0	0	0		Wash Wound Consult with village health care worker Consult with animal health worker Contact police Seek care at medical facility Seek rabies vaccination	1	0	1	1	1	1	1	0	0	0	0	0		No
1182	Narayanganj	No		Female	10	Islam	Piped Inside	Flush - to sewer or tank	Tin	TV Electric Fan Refridgerator Electricity	1	1	1	1	0	Secondary	No	0			Seek care at medical facility	0	0	0	0	0	1	0	0	0	0	0	0		Seek care at medical facility	0	0	0	0	0	1	0	0	0	0	0	0		No
1183	Narayanganj	Yes	46	Male	5	Islam	Piped Inside	Flush - to open latrine	Tin	TV Electric Fan Refridgerator Electricity	1	1	1	1	0	Secondary	No	0			Seek rabies vaccination	0	0	0	0	0	0	1	0	0	0	0	0		Consult with village health care worker Seek care at medical facility Seek rabies vaccination	0	0	1	0	0	1	1	0	0	0	0	0		No
1184	Narayanganj	Yes	32	Male	4	Islam	Piped Inside	Flush - to sewer or tank	Cement	TV Electric Fan Refridgerator Electricity	1	1	1	1	0	Secondary	No	0			Seek rabies vaccination	0	0	0	0	0	0	1	0	0	0	0	0		Consult with village health care worker Seek care at medical facility Seek rabies vaccination	0	0	1	0	0	1	1	0	0	0	0	0		No
1185	Narayanganj	Yes	57	Male	7	Islam	Piped Inside	Flush - to open latrine	Tin	TV Electric Fan Refridgerator Electricity Bank Account	1	1	1	1	1	Degree	No	0			Seek rabies vaccination	0	0	0	0	0	0	1	0	0	0	0	0		Seek care at medical facility Seek rabies vaccination	0	0	0	0	0	1	1	0	0	0	0	0		No
1186	Narayanganj	Yes	39	Male	5	Islam	Tube Well	Flush - to sewer or tank	Brick	TV Electric Fan Refridgerator Electricity Bank Account	1	1	1	1	1	Masters and Above	No	0			Seek care at medical facility Seek rabies vaccination	0	0	0	0	0	1	1	0	0	0	0	0		Consult with village health care worker Seek care at medical facility Seek rabies vaccination	0	0	1	0	0	1	1	0	0	0	0	0		No
1187	Narayanganj	Yes	28	Male	5	Islam	Piped Inside	Flush - to sewer or tank	Brick	TV Electric Fan Refridgerator Electricity Bank Account	1	1	1	1	1	Secondary	No	0			Seek care at medical facility Seek rabies vaccination	0	0	0	0	0	1	1	0	0	0	0	0		Consult with village health care worker Seek care at medical facility Seek rabies vaccination	0	0	1	0	0	1	1	0	0	0	0	0		No
1188	Narayanganj	Yes	33	Male	3	Islam	Piped Inside	Flush - to sewer or tank	Brick	TV Electric Fan Refridgerator Electricity Bank Account	1	1	1	1	1	Secondary	Yes	0	No		Seek rabies vaccination	0	0	0	0	0	0	1	0	0	0	0	0		Consult with village health care worker Seek care at medical facility Seek rabies vaccination	0	0	1	0	0	1	1	0	0	0	0	0		No
1189	Narayanganj	Yes	36	Male	4	Islam	Piped Inside	Flush - to open latrine	Tin	TV Electric Fan Electricity	1	1	0	1	0	No Education	No	0			Seek rabies vaccination	0	0	0	0	0	0	1	0	0	0	0	0		Seek care at medical facility Seek rabies vaccination	0	0	0	0	0	1	1	0	0	0	0	0		No
1190	Narayanganj	Yes	44	Male	7	Islam	Piped Inside	Flush - to sewer or tank	Cement	TV Electric Fan Refridgerator Electricity Bank Account	1	1	1	1	1	Secondary	No	0			Seek rabies vaccination	0	0	0	0	0	0	1	0	0	0	0	0		Consult with village health care worker Consult with animal health worker Seek care at medical facility Seek rabies vaccination	0	0	1	1	0	1	1	0	0	0	0	0		No
1191	Narayanganj	Yes	45	Male	6	Islam	Tube Well	Flush - to sewer or tank	Brick	TV Electric Fan Refridgerator Electricity Bank Account	1	1	1	1	1	Degree	No	0			Seek care at medical facility Seek rabies vaccination	0	0	0	0	0	1	1	0	0	0	0	0		Wash Wound Consult with village health care worker Consult with animal health worker Seek care at medical facility Seek rabies vaccination	1	0	1	1	0	1	1	0	0	0	0	0		Yes
1192	Narayanganj	No	60	Female	8	Islam	Piped Inside	Flush - to open latrine	Tin	TV Electric Fan Electricity	1	1	0	1	0	Primary	No	0			Seek rabies vaccination	0	0	0	0	0	0	1	0	0	0	0	0		Consult with village health care worker Seek care at medical facility Seek rabies vaccination	0	0	1	0	0	1	1	0	0	0	0	0		No
1193	Narayanganj	Yes	54	Male	7	Hinduism	Piped Inside	Flush - to sewer or tank	Cement	TV Electric Fan Refridgerator Electricity Bank Account	1	1	1	1	1	Degree	No	0			Seek rabies vaccination	0	0	0	0	0	0	1	0	0	0	0	0		Consult with village health care worker Consult with animal health worker Seek care at medical facility Seek rabies vaccination	0	0	1	1	0	1	1	0	0	0	0	0		No
1194	Narayanganj	Yes	33	Male	9	Islam	Tube Well	Flush - to sewer or tank	Brick	TV Electric Fan Refridgerator Electricity Bank Account	1	1	1	1	1	Primary	No	0			Seek rabies vaccination	0	0	0	0	0	0	1	0	0	0	0	0		Consult with village health care worker Seek care at medical facility Seek rabies vaccination	0	0	1	0	0	1	1	0	0	0	0	0		No
1195	Narayanganj	No	29	Female	5	Islam	Piped Inside	Flush - to open latrine	Tin	TV Electric Fan Refridgerator Electricity	1	1	1	1	0	Secondary	No	0	No		Seek rabies vaccination	0	0	0	0	0	0	1	0	0	0	0	0		Consult with village health care worker Seek care at medical facility Seek rabies vaccination	0	0	1	0	0	1	1	0	0	0	0	0		No
1196	Narayanganj	Yes	60	Male	25	Islam	Piped Inside	Flush - to open latrine	Brick	TV Electric Fan Refridgerator Electricity	1	1	1	1	0	Primary	No	0			Seek rabies vaccination	0	0	0	0	0	0	1	0	0	0	0	0		Wash Wound Seek care at medical facility Seek rabies vaccination	1	0	0	0	0	1	1	0	0	0	0	0		No
1197	Narayanganj	Yes	41	Male	6	Islam	Piped Inside	Pit Latrine	Cement	TV Electric Fan Refridgerator Electricity	1	1	1	1	0	Primary	No	0			Seek rabies vaccination	0	0	0	0	0	0	1	0	0	0	0	0		Wash Wound Seek care at medical facility Seek rabies vaccination	1	0	0	0	0	1	1	0	0	0	0	0		No
1198	Narayanganj	Yes	55	Male	15	Islam	Piped Inside	Flush - to open latrine	Brick	TV Electric Fan Refridgerator Electricity Bank Account	1	1	1	1	1	Secondary	No	0			Seek rabies vaccination	0	0	0	0	0	0	1	0	0	0	0	0		Wash Wound Seek rabies vaccination	1	0	0	0	0	0	1	0	0	0	0	0		No
1199	Narayanganj	Yes	78	Male	7	Islam	Piped Inside	Pit Latrine	Brick	TV Electric Fan Refridgerator Electricity Bank Account	1	1	1	1	1	Secondary	No	0			Seek rabies vaccination	0	0	0	0	0	0	1	0	0	0	0	0		Wash Wound Seek rabies vaccination	1	0	0	0	0	0	1	0	0	0	0	0		No
1200	Narayanganj	Yes	80	Male	16	Islam	Piped Inside	Flush - to open latrine	Brick	TV Electric Fan Refridgerator Electricity Bank Account	1	1	1	1	1	No Education	No	0			Seek care at medical facility	0	0	0	0	0	1	0	0	0	0	0	0		Wash Wound Seek care at medical facility Seek rabies vaccination	1	0	0	0	0	1	1	0	0	0	0	0		No
1201	Narayanganj	Yes	85	Male	17	Islam	Piped Inside	Flush - to open latrine	Brick	TV Electric Fan Refridgerator Electricity Bank Account	1	1	1	1	1	Secondary	No	0			Seek care at medical facility	0	0	0	0	0	1	0	0	0	0	0	0		Wash Wound Seek rabies vaccination	1	0	0	0	0	0	1	0	0	0	0	0		No
1202	Narayanganj	Yes	69	Male	8	Islam	Piped Inside	Flush - to open latrine	Brick	TV Electric Fan Refridgerator Electricity Bank Account	1	1	1	1	1	No Education	No	0			Seek care at medical facility	0	0	0	0	0	1	0	0	0	0	0	0		Wash Wound Seek care at medical facility Seek rabies vaccination	1	0	0	0	0	1	1	0	0	0	0	0		No
1203	Narayanganj	Yes	35	Female	6	Islam	Piped Inside	Flush - to open latrine	Brick	TV Electric Fan Refridgerator Electricity Bank Account	1	1	1	1	1	Secondary	No	0			Seek care at medical facility	0	0	0	0	0	1	0	0	0	0	0	0		Wash Wound Seek care at medical facility Seek rabies vaccination	1	0	0	0	0	1	1	0	0	0	0	0		No
1204	Narayanganj	Yes	48	Male	5	Islam	Piped Inside	Flush - to open latrine	Brick	TV Electric Fan Refridgerator Electricity	1	1	1	1	0	Secondary	No	0			Seek rabies vaccination	0	0	0	0	0	0	1	0	0	0	0	0		Wash Wound Seek care at medical facility Seek rabies vaccination	1	0	0	0	0	1	1	0	0	0	0	0		No
1205	Narayanganj	Yes	60	Male	8	Islam	Piped Inside	Pit Latrine	Brick	TV Electric Fan Refridgerator Electricity	1	1	1	1	0	No Education	No	0			Seek care at medical facility	0	0	0	0	0	1	0	0	0	0	0	0		Wash Wound Seek care at medical facility Seek rabies vaccination	1	0	0	0	0	1	1	0	0	0	0	0		No
1206	Narayanganj	Yes	52	Male	8	Islam	Piped Inside	Flush - to open latrine	Brick	TV Electric Fan Refridgerator Electricity	1	1	1	1	0	Primary	No	0			Seek care at medical facility	0	0	0	0	0	1	0	0	0	0	0	0		Wash Wound Seek care at medical facility Seek rabies vaccination	1	0	0	0	0	1	1	0	0	0	0	0		No
1207	Narayanganj	Yes	65	Male	13	Islam	Piped Inside	Flush - to open latrine	Brick	TV Electric Fan Refridgerator Electricity Bank Account	1	1	1	1	1	Primary	No	0			Seek rabies vaccination	0	0	0	0	0	0	1	0	0	0	0	0		Wash Wound Seek care at medical facility Seek rabies vaccination	1	0	0	0	0	1	1	0	0	0	0	0		No
1208	Narayanganj	Yes	70	Male	7	Islam	Piped Inside	Pit Latrine	Brick	TV Electric Fan Refridgerator Electricity	1	1	1	1	0	No Education	No	0			Seek rabies vaccination	0	0	0	0	0	0	1	0	0	0	0	0		Wash Wound Seek care at medical facility Seek rabies vaccination	1	0	0	0	0	1	1	0	0	0	0	0		No
1209	Narayanganj	Yes	40	Male	9	Islam	Piped Inside	Flush - to open latrine	Brick	TV Electric Fan Refridgerator Electricity	1	1	1	1	0	Secondary	No	0			Seek care at medical facility	0	0	0	0	0	1	0	0	0	0	0	0		Seek care at medical facility Seek rabies vaccination	0	0	0	0	0	1	1	0	0	0	0	0		No
1210	Narayanganj	Yes	40	Male	9	Islam	Piped Inside	Flush - to open latrine	Brick	TV Electric Fan Refridgerator Electricity Bank Account	1	1	1	1	1	Masters and Above	No	0			Wash Wound Seek care at medical facility Seek rabies vaccination	1	0	0	0	0	1	1	0	0	0	0	0		Wash Wound Seek care at medical facility Seek rabies vaccination Isolate dog for observation	1	0	0	0	0	1	1	1	0	0	0	0		No
1211	Chittagong	Yes	35	Male	4	Islam	Piped Inside	Pit Latrine	Cement	TV Electric Fan Refridgerator Electricity	1	1	1	1	0	No Education	No	0			Wash Wound Consult with village health care worker Consult with animal health worker Seek care at medical facility Seek rabies vaccination	1	0	1	1	0	1	1	0	0	0	0	0		Wash Wound Consult with village health care worker Consult with animal health worker Seek care at medical facility Seek rabies vaccination	1	0	1	1	0	1	1	0	0	0	0	0		No
1212	Chittagong	Yes	37	Male	6	Islam	Piped Inside	Hanging Latrine	Tin	TV Electric Fan Refridgerator Electricity	1	1	1	1	0	No Education	No	0			Wash Wound Consult with village health care worker Consult with animal health worker Seek care at medical facility Seek rabies vaccination	1	0	1	1	0	1	1	0	0	0	0	0		Wash Wound Consult with village health care worker Consult with animal health worker Seek care at medical facility Seek rabies vaccination	1	0	1	1	0	1	1	0	0	0	0	0		No
1216	Sreepur	Yes	32	Female	4	Islam	Piped Inside	Pucka Toilets	Brick	TV Electric Fan Electricity	1	1	0	1	0	Primary	No	0			Wash Wound Consult Traditional Healer	1	1	0	0	0	0	0	0	0	0	0	0		Wash Wound Consult Traditional Healer	1	1	0	0	0	0	0	0	0	0	0	0		No
1219	Sreepur	Yes	42	Female	4	Islam	Piped Inside	No facility / bush / field	Dirt / Mud	TV	1	0	0	0	0	Secondary	No	0	No		Wash Wound Consult with village health care worker Consult with animal health worker Seek rabies vaccination	1	0	1	1	0	0	1	0	0	0	0	0		Wash Wound Consult with animal health worker	1	0	0	1	0	0	0	0	0	0	0	0		Yes
1220	Sreepur	No	25	Female	3	Hinduism	Piped Inside		Tin	TV	1	0	0	0	0	Primary	No	0			Wash Wound Consult with animal health worker Seek rabies vaccination	1	0	0	1	0	0	1	0	0	0	0	0		Wash Wound Seek rabies vaccination	1	0	0	0	0	0	1	0	0	0	0	0		Yes
1221	Sreepur	No	28	Female	2	Hinduism	Piped Inside	Flush - to sewer or tank	Cement	TV	1	0	0	0	0	Secondary	No	0			Wash Wound Consult with animal health worker Seek rabies vaccination	1	0	0	1	0	0	1	0	0	0	0	0		Wash Wound Consult with village health care worker Seek care at medical facility Seek rabies vaccination	1	0	1	0	0	1	1	0	0	0	0	0		Yes
1222	Sreepur	Yes	20	Female	3	Islam	Piped Inside	Flush - to sewer or tank	Dirt / Mud	TV	1	0	0	0	0	Secondary	No	0			Wash Wound Consult with village health care worker Seek rabies vaccination	1	0	1	0	0	0	1	0	0	0	0	0		Wash Wound Consult with village health care worker Seek rabies vaccination	1	0	1	0	0	0	1	0	0	0	0	0		Yes
1223	Sreepur	Yes	30	Male	4	Islam	Tube Well	Flush - to sewer or tank	Cane/Palm/Trunks	Electric Fan	0	1	0	0	0	Secondary	No	0			Wash Wound Seek rabies vaccination	1	0	0	0	0	0	1	0	0	0	0	0		Wash Wound Seek rabies vaccination	1	0	0	0	0	0	1	0	0	0	0	0		Yes
1224	Sreepur	No	25	Male	2	Buddhism	Tube Well	Flush - to sewer or tank	Dirt / Mud	Electric Fan	0	1	0	0	0	Secondary	No	0			Wash Wound Consult with village health care worker Seek rabies vaccination	1	0	1	0	0	0	1	0	0	0	0	0		Wash Wound Seek rabies vaccination Isolate dog for observation	1	0	0	0	0	0	1	1	0	0	0	0		Yes
1225	Sreepur	No	35	Male	2	Hinduism	Tube Well	Flush - to sewer or tank	Dirt / Mud	Electric Fan	0	1	0	0	0	Primary	No	0			Wash Wound Consult with village health care worker Consult with animal health worker Seek rabies vaccination	1	0	1	1	0	0	1	0	0	0	0	0		Wash Wound Consult with animal health worker Seek rabies vaccination	1	0	0	1	0	0	1	0	0	0	0	0		Yes
1226	Sreepur	Yes	22	Male	2	Islam	Piped Inside	Flush - to sewer or tank	Dirt / Mud	TV	1	0	0	0	0	Secondary	No	0			Wash Wound Consult with village health care worker Seek rabies vaccination	1	0	1	0	0	0	1	0	0	0	0	0		Wash Wound Seek rabies vaccination Isolate dog for observation	1	0	0	0	0	0	1	1	0	0	0	0		No
1227	Sreepur	Yes	36	Male	3	Islam	Tube Well	Flush - to sewer or tank	Dirt / Mud	Electric Fan	0	1	0	0	0	Primary	No	0			Wash Wound Seek rabies vaccination	1	0	0	0	0	0	1	0	0	0	0	0		Wash Wound Seek rabies vaccination Isolate dog for observation	1	0	0	0	0	0	1	1	0	0	0	0		Yes
1228	Sreepur	Yes	50	Male	2	Hinduism	Dug Well	No facility / bush / field	Dirt / Mud	Electricity	0	0	0	1	0	Secondary	No	0			Wash Wound Consult with village health care worker Consult with animal health worker Seek rabies vaccination	1	0	1	1	0	0	1	0	0	0	0	0		Wash Wound Consult with animal health worker Seek rabies vaccination	1	0	0	1	0	0	1	0	0	0	0	0		Yes
1229	Sreepur	No	25	Female	2	Islam	Piped Inside	Flush - to sewer or tank	Dirt / Mud	Electric Fan	0	1	0	0	0	Secondary	No	0	No		Wash Wound Seek rabies vaccination	1	0	0	0	0	0	1	0	0	0	0	0		Wash Wound Seek rabies vaccination Isolate dog for observation	1	0	0	0	0	0	1	1	0	0	0	0		Yes
1230	Sreepur	No	42	Male	2	Hinduism	Tube Well	Flush - to sewer or tank	Dirt / Mud	Electric Fan	0	1	0	0	0	Secondary	No	0			Wash Wound Seek rabies vaccination Isolate dog for observation	1	0	0	0	0	0	1	1	0	0	0	0																Yes
1231	Sreepur	No	35	Female	2	Islam	Tube Well	Flush - to sewer or tank	Cane/Palm/Trunks	Electric Fan	0	1	0	0	0	Secondary	No	0			Wash Wound Seek rabies vaccination Isolate dog for observation	1	0	0	0	0	0	1	1	0	0	0	0		Wash Wound Seek rabies vaccination Isolate dog for observation	1	0	0	0	0	0	1	1	0	0	0	0		No
1232	Sreepur	No	25	Female	2	Islam	Piped Inside	Hanging Latrine	Cement	TV Electric Fan	1	1	0	0	0	Secondary	No	0			Wash Wound	1	0	0	0	0	0	0	0	0	0	0	0		Wash Wound Seek rabies vaccination	1	0	0	0	0	0	1	0	0	0	0	0		No
1233	Sreepur	No	25	Female		Islam	Tube Well	No facility / bush / field	Dirt / Mud	Electric Fan	0	1	0	0	0	Secondary	No	0			Wash Wound Seek rabies vaccination	1	0	0	0	0	0	1	0	0	0	0	0		Wash Wound Consult with animal health worker Isolate dog for observation	1	0	0	1	0	0	0	1	0	0	0	0		Yes
1234	Sreepur	Yes	25	Female	2	Islam	Piped Inside	Flush - to sewer or tank	Dirt / Mud	TV	1	0	0	0	0	Secondary	No	0			Wash Wound Seek rabies vaccination	1	0	0	0	0	0	1	0	0	0	0	0		Wash Wound Seek rabies vaccination Isolate dog for observation	1	0	0	0	0	0	1	1	0	0	0	0		No
1235	Sreepur	Yes	28	Female	4	Islam	Tube Well	Flush - to sewer or tank	Dirt / Mud	Electric Fan	0	1	0	0	0	Secondary	No	0			Wash Wound Seek rabies vaccination Isolate dog for observation	1	0	0	0	0	0	1	1	0	0	0	0		Wash Wound Seek rabies vaccination Isolate dog for observation	1	0	0	0	0	0	1	1	0	0	0	0		No
1236	Sreepur	Yes	28	Male	2	Islam	Piped Inside	No facility / bush / field	Tin	TV	1	0	0	0	0	Secondary	No	0			Wash Wound Consult with animal health worker Seek rabies vaccination	1	0	0	1	0	0	1	0	0	0	0	0		Wash Wound Seek rabies vaccination Isolate dog for observation	1	0	0	0	0	0	1	1	0	0	0	0
1237	Sreepur	Yes	32	Male	2	Islam	Piped Inside	Flush - to sewer or tank	Brick	TV	1	0	0	0	0	Secondary	No	0			Wash Wound Consult with animal health worker Seek rabies vaccination	1	0	0	1	0	0	1	0	0	0	0	0		Wash Wound Consult with animal health worker Seek rabies vaccination	1	0	0	1	0	0	1	0	0	0	0	0		No
1238	Sreepur	Yes	18	Male	11	Islam	Piped Inside	Flush - to open latrine	Cement	TV Electric Fan Refridgerator Electricity	1	1	1	1	0	Secondary	No	0			Wash Wound	1	0	0	0	0	0	0	0	0	0	0	0																No
1239	Sreepur	Yes		Male	6	Islam	Piped Inside	Flush - to open latrine	Cement	TV Electric Fan Refridgerator Electricity	1	1	1	1	0	Primary	No	0			Wash Wound	1	0	0	0	0	0	0	0	0	0	0	0																No
1240	Sreepur	No	37	Male	4	Islam	Piped Inside	Flush - to open latrine	Tin	TV Electric Fan Electricity	1	1	0	1	0	Primary	No	0			Wash Wound	1	0	0	0	0	0	0	0	0	0	0	0																No
1241	Sreepur	Yes	46	Male		Islam	Piped Inside	Flush - to open latrine	Cement	TV Electric Fan Refridgerator Electricity Bank Account	1	1	1	1	1	Masters and Above	No	0			Consult with village health care worker	0	0	1	0	0	0	0	0	0	0	0	0		Consult with village health care worker	0	0	1	0	0	0	0	0	0	0	0	0		No
1242	Sreepur	Yes	45	Male	8	Islam	Piped Inside	Flush - to open latrine	Cement	TV Electric Fan Refridgerator Electricity	1	1	1	1	0	Secondary	No	0			Consult with village health care worker	0	0	1	0	0	0	0	0	0	0	0	0		Seek care at medical facility	0	0	0	0	0	1	0	0	0	0	0	0		No
1243	Sreepur	Yes	51	Male	9	Islam	Piped Inside	Flush - to open latrine	Dirt / Mud	TV Electric Fan Electricity	1	1	0	1	0	Secondary	No	0			Wash Wound Consult Traditional Healer Consult with village health care worker Consult with animal health worker Contact police Seek care at medical facility Seek rabies vaccination Isolate dog for observation Kill the dog Nothing Other Decline to answer	1	1	1	1	1	1	1	1	1	1	1	1																No
1244	Sreepur	No	22	Male		Islam		Flush - to open latrine	Tin	Electric Fan Electricity	0	1	0	1	0	Secondary	No	0			Consult with village health care worker	0	0	1	0	0	0	0	0	0	0	0	0		Consult with village health care worker	0	0	1	0	0	0	0	0	0	0	0	0		No
1245	Sreepur	Yes	37	Male	7	Islam	Piped Inside	Flush - to open latrine	Cement	TV Electric Fan Refridgerator Electricity	1	1	1	1	0	Secondary	No	0																	Wash Wound	1	0	0	0	0	0	0	0	0	0	0	0		No
1246	Sreepur	No	38	Female		Islam	Piped Inside	Flush - to open latrine	Cement	TV Electric Fan Refridgerator Electricity	1	1	1	1	0	Secondary	No	0																															No
1247	Sreepur	No	27	Female	5	Islam	Piped Inside	Flush - to open latrine	Cement	TV Electric Fan Refridgerator Electricity	1	1	1	1	0	Secondary	No	0			Wash Wound Kill the dog	1	0	0	0	0	0	0	0	1	0	0	0		Wash Wound Consult with village health care worker	1	0	1	0	0	0	0	0	0	0	0	0		No
1248	Sreepur	Yes	27	Female	4	Islam	Piped Inside	Flush - to open latrine	Cement	TV Electric Fan Refridgerator Electricity	1	1	1	1	0	Masters and Above	No	0																															No
1249	Sreepur	Yes	31	Male	9	Islam	Piped Inside	Flush - to open latrine	Cement	TV Electric Fan Refridgerator Electricity Bank Account	1	1	1	1	1	Secondary	No	0			Wash Wound Consult with village health care worker	1	0	1	0	0	0	0	0	0	0	0	0		Wash Wound Consult with village health care worker	1	0	1	0	0	0	0	0	0	0	0	0		No
1250	Sreepur	No	26	Male	7	Islam	Piped Inside	Flush - to open latrine	Cement	TV Electric Fan Refridgerator Electricity	1	1	1	1	0	Secondary	No	0																															No
1251	Sreepur	Yes	30	Female	4	Islam	Piped Inside	Pit Latrine	Tin	Electric Fan Electricity	0	1	0	1	0	Primary	No	0			Consult with village health care worker	0	0	1	0	0	0	0	0	0	0	0	0		Consult with village health care worker	0	0	1	0	0	0	0	0	0	0	0	0		No
1252	Sreepur	No	27	Female	9	Islam	Piped Inside	Flush - to open latrine	Cement	TV Electric Fan Refridgerator Electricity	1	1	1	1	0	Secondary	No	0																															No
1253	Sreepur	No	19	Male	5	Islam	Piped Inside	Flush - to open latrine	Cement	TV Electric Fan Refridgerator Electricity	1	1	1	1	0	Secondary	No	0																	Wash Wound	1	0	0	0	0	0	0	0	0	0	0	0		No
1254	Sreepur	Yes	49	Male	7	Islam	Piped Inside	Flush - to open latrine	Cement	TV Electric Fan Refridgerator Electricity	1	1	1	1	0	Secondary	No	0																															No
1255	Sreepur	Yes	34	Male	8	Islam	Piped Inside	Flush - to open latrine	Cement	TV Electric Fan Refridgerator Electricity	1	1	1	1	0	Secondary	No	0			Wash Wound Consult with village health care worker	1	0	1	0	0	0	0	0	0	0	0	0		Wash Wound Consult with village health care worker	1	0	1	0	0	0	0	0	0	0	0	0		No
1256	Sreepur	No	29	Male		Islam	Piped Inside	Flush - to open latrine	Cement	TV Electric Fan Refridgerator Electricity	1	1	1	1	0	Secondary	No	0																															No
1257	Sreepur	No	23	Male	6	Islam	Piped Inside	Flush - to open latrine	Tin	TV Electric Fan Electricity	1	1	0	1	0	Primary	No	0			Consult with village health care worker	0	0	1	0	0	0	0	0	0	0	0	0		Consult with village health care worker	0	0	1	0	0	0	0	0	0	0	0	0		No
1258	Sreepur	Yes	57	Male	11	Islam	Piped Inside	Flush - to open latrine	Dirt / Mud	TV Electric Fan Refridgerator Electricity	1	1	1	1	0	Secondary	No	0
1259	Sreepur	No	31	Female	5	Islam	Piped Inside	Flush - to open latrine	Cement	TV Electric Fan Refridgerator Electricity	1	1	1	1	0	Secondary	No	0			Wash Wound Consult with village health care worker	1	0	1	0	0	0	0	0	0	0	0	0		Wash Wound Consult with village health care worker	1	0	1	0	0	0	0	0	0	0	0	0		No
1261	Sreepur	Yes	33	Male	5	Islam	Piped Inside	Flush - to open latrine	Cement	TV Electric Fan Refridgerator Electricity	1	1	1	1	0	Secondary	No	0			Consult with village health care worker	0	0	1	0	0	0	0	0	0	0	0	0		Consult with village health care worker	0	0	1	0	0	0	0	0	0	0	0	0		No
1262	Sreepur	No	27	Male	9	Islam	Piped Inside	Flush - to open latrine	Cement	TV Electric Fan Refridgerator Electricity	1	1	1	1	0	Secondary	No	0																															No
1263	Sreepur	No	26	Female	6	Islam	Piped Inside	Flush - to open latrine	Cement	TV Electric Fan Refridgerator Electricity	1	1	1	1	0	Secondary	No	0			Consult with village health care worker	0	0	1	0	0	0	0	0	0	0	0	0		Consult with village health care worker	0	0	1	0	0	0	0	0	0	0	0	0		No
1264	Sreepur	No	29	Male	6	Islam	Piped Inside	Flush - to open latrine	Dirt / Mud	TV Electric Fan Refridgerator Electricity	1	1	1	1	0	Secondary	No	0																															No
1265	Sreepur	No	20	Male	5	Islam	Piped Inside	Flush - to open latrine	Tin	TV Electric Fan Electricity	1	1	0	1	0	Secondary	No	0			Consult Traditional Healer	0	1	0	0	0	0	0	0	0	0	0	0		Consult Traditional Healer Decline to answer	0	1	0	0	0	0	0	0	0	0	0	1		No
1266	Sreepur	No	26	Female	4	Islam	Piped Inside	Flush - to open latrine	Cement	TV Electric Fan Refridgerator Electricity	1	1	1	1	0	Secondary	Yes	0	No																														No
1267	Sreepur	No	21	Male	4	Islam	Piped Inside	Flush - to open latrine	Tin	TV Electric Fan Electricity	1	1	0	1	0	Secondary	No	0			Seek care at medical facility	0	0	0	0	0	1	0	0	0	0	0	0		Seek care at medical facility	0	0	0	0	0	1	0	0	0	0	0	0		No
1268	Sreepur	Yes	56	Male	11	Islam	Piped Inside	Flush - to open latrine	Cement	TV Electric Fan Refridgerator Electricity	1	1	1	1	0	Secondary	No	0																															No
1269	Sreepur	Yes	27	Male	9	Islam	Piped Inside	Flush - to open latrine	Cement	TV Electric Fan Refridgerator Electricity	1	1	1	1	0	Secondary	No	0			Consult Traditional Healer	0	1	0	0	0	0	0	0	0	0	0	0		Consult Traditional Healer	0	1	0	0	0	0	0	0	0	0	0	0		No
1270	Sreepur	No	46	Female	7	Islam	Piped Inside	Flush - to open latrine	Cement	TV Electric Fan Refridgerator Electricity	1	1	1	1	0	Degree	No	0																															No
1271	Sreepur	Yes	49	Male	6	Islam	Piped Inside	Flush - to open latrine	Tin	TV Electric Fan Electricity	1	1	0	1	0	Secondary	No	0			Consult with village health care worker	0	0	1	0	0	0	0	0	0	0	0	0		Kill the dog	0	0	0	0	0	0	0	0	1	0	0	0		No
1272	Sreepur	Yes	39	Male	7	Islam	Piped Inside	Flush - to open latrine	Cement	TV Electric Fan Refridgerator Electricity	1	1	1	1	0	Degree	No	0			Consult with village health care worker	0	0	1	0	0	0	0	0	0	0	0	0		Consult with village health care worker	0	0	1	0	0	0	0	0	0	0	0	0		No
1273	Sreepur	Yes	26	Male	4	Islam	Piped Inside	Flush - to open latrine	Tin	TV Electric Fan Electricity	1	1	0	1	0	Secondary	No	0			Consult with village health care worker Seek care at medical facility	0	0	1	0	0	1	0	0	0	0	0	0		Consult with village health care worker	0	0	1	0	0	0	0	0	0	0	0	0		No
1274	Sreepur	No	26	Female	4	Hinduism	Piped Inside	Flush - to open latrine	Cement	TV Electric Fan Refridgerator Electricity	1	1	1	1	0	Secondary	No	0			Consult with village health care worker	0	0	1	0	0	0	0	0	0	0	0	0		Consult with village health care worker	0	0	1	0	0	0	0	0	0	0	0	0		No
1275	Sreepur	No	33	Male	3	Islam	Piped Inside	Flush - to open latrine	Cement	TV Electric Fan Refridgerator Electricity Bank Account	1	1	1	1	1	Secondary	No	0			Wash Wound Consult with village health care worker Seek care at medical facility	1	0	1	0	0	1	0	0	0	0	0	0		Wash Wound Consult with village health care worker Seek care at medical facility Seek rabies vaccination	1	0	1	0	0	1	1	0	0	0	0	0		No
1276	Sreepur	Yes	40	Male	6	Islam	Piped Inside	Flush - to open latrine	Cement	TV Electric Fan Refridgerator Electricity Bank Account	1	1	1	1	1	Degree	No	0	No		Consult with village health care worker	0	0	1	0	0	0	0	0	0	0	0	0		Consult with village health care worker	0	0	1	0	0	0	0	0	0	0	0	0		No
1277	Sreepur	Yes	37	Male	8	Islam	Piped Inside	Flush - to open latrine	Cement	TV Electric Fan Refridgerator Electricity Bank Account	1	1	1	1	1	Secondary	No	0	No		Consult with village health care worker	0	0	1	0	0	0	0	0	0	0	0	0		Consult with village health care worker	0	0	1	0	0	0	0	0	0	0	0	0		No
1278	Sreepur	No	20	Male	7	Islam	Tube Well	Flush - to sewer or tank	Tin	TV Electric Fan Electricity	1	1	0	1	0	Secondary	No	0			Wash Wound Consult with village health care worker Seek care at medical facility	1	0	1	0	0	1	0	0	0	0	0	0		Wash Wound Consult with village health care worker Seek care at medical facility	1	0	1	0	0	1	0	0	0	0	0	0		No
1279	Sreepur	No	25	Male	4	Islam	Piped Inside	Flush - to open latrine	Cement	TV Electric Fan Refridgerator Electricity	1	1	1	1	0	No Education	No	0	No		Consult with village health care worker Seek rabies vaccination	0	0	1	0	0	0	1	0	0	0	0	0		Consult Traditional Healer Consult with village health care worker Consult with animal health worker Seek care at medical facility	0	1	1	1	0	1	0	0	0	0	0	0		No
1280	Sreepur	Yes	45	Male	6	Islam	Piped Inside	Flush - to sewer or tank	Cement	TV Electric Fan Refridgerator Electricity	1	1	1	1	0	Secondary	No	0			Wash Wound Consult with village health care worker Consult with animal health worker	1	0	1	1	0	0	0	0	0	0	0	0		Wash Wound Consult with village health care worker Consult with animal health worker Seek care at medical facility	1	0	1	1	0	1	0	0	0	0	0	0		No
1281	Sreepur	Yes	50	Male	5	Islam	Tube Well	Flush - to open latrine	Cement	TV Electric Fan Refridgerator Electricity	1	1	1	1	0	Secondary	No	0			Wash Wound Consult with village health care worker Consult with animal health worker Contact police	1	0	1	1	1	0	0	0	0	0	0	0		Wash Wound Consult Traditional Healer Consult with animal health worker Seek care at medical facility	1	1	0	1	0	1	0	0	0	0	0	0		No
1282	Sreepur	No	19	Male	4	Islam	Piped Inside	Flush - to open latrine	Cement	TV Electric Fan Refridgerator Electricity	1	1	1	1	0	Secondary	No	0			Wash Wound Consult Traditional Healer Consult with village health care worker Consult with animal health worker	1	1	1	1	0	0	0	0	0	0	0	0		Wash Wound Consult Traditional Healer Consult with village health care worker	1	1	1	0	0	0	0	0	0	0	0	0		No
1283	Sreepur	Yes	28	Male	6	Islam	Piped Inside	Flush - to sewer or tank	Cement	TV Electric Fan Refridgerator Electricity	1	1	1	1	0	Secondary	No	0			Consult Traditional Healer Consult with village health care worker	0	1	1	0	0	0	0	0	0	0	0	0		Wash Wound Consult Traditional Healer Consult with village health care worker Consult with animal health worker	1	1	1	1	0	0	0	0	0	0	0	0		No
1284	Sreepur	Yes	50	Male	6	Islam	Piped Inside	Flush - to open latrine	Cement	TV Electric Fan Refridgerator Electricity	1	1	1	1	0	Secondary	No	0			Wash Wound Consult Traditional Healer Consult with village health care worker Consult with animal health worker Seek rabies vaccination Isolate dog for observation	1	1	1	1	0	0	1	1	0	0	0	0		Wash Wound Consult with village health care worker Consult with animal health worker Seek care at medical facility	1	0	1	1	0	1	0	0	0	0	0	0		No
1285	Sreepur	No	30	Male	4	Islam	Tube Well	Flush - to open latrine	Cement	TV Electric Fan Refridgerator Electricity	1	1	1	1	0	Secondary	No	0			Wash Wound Consult with village health care worker Consult with animal health worker	1	0	1	1	0	0	0	0	0	0	0	0		Wash Wound Consult with village health care worker Seek care at medical facility	1	0	1	0	0	1	0	0	0	0	0	0		No
1286	Sreepur	No	32	Male	6	Islam	Piped Inside	Flush - to sewer or tank	Cement	TV Electric Fan Refridgerator Electricity	1	1	1	1	0	Degree	No	0			Wash Wound Consult with village health care worker Consult with animal health worker	1	0	1	1	0	0	0	0	0	0	0	0		Wash Wound Consult Traditional Healer Consult with animal health worker	1	1	0	1	0	0	0	0	0	0	0	0		No
1287	Sreepur	No	35	Male	7	Islam	Piped Inside	Flush - to sewer or tank	Cement	TV Electric Fan Refridgerator Electricity	1	1	1	1	0	Degree	No	0			Consult with village health care worker Contact police Seek care at medical facility	0	0	1	0	1	1	0	0	0	0	0	0		Wash Wound Consult with animal health worker	1	0	0	1	0	0	0	0	0	0	0	0		No
1288	Sreepur	Yes	93	Male	9	Islam	Piped Inside	Flush - to sewer or tank	Cement	TV Electric Fan Refridgerator Electricity	1	1	1	1	0	Masters and Above	No	0			Wash Wound Consult Traditional Healer Consult with village health care worker	1	1	1	0	0	0	0	0	0	0	0	0		Consult Traditional Healer Consult with village health care worker Consult with animal health worker	0	1	1	1	0	0	0	0	0	0	0	0		No
1289	Sreepur	No	30	Female	5	Islam	Tube Well	Flush - to open latrine	Tin	TV Electric Fan Refridgerator Electricity	1	1	1	1	0	Secondary	No	0			Wash Wound Consult Traditional Healer Consult with village health care worker Consult with animal health worker Seek rabies vaccination	1	1	1	1	0	0	1	0	0	0	0	0		Wash Wound Consult Traditional Healer Seek care at medical facility Seek rabies vaccination	1	1	0	0	0	1	1	0	0	0	0	0		No
1290	Sreepur	No	20	Female	6	Buddhism	Piped Inside	Flush - to sewer or tank	Cement	TV Electric Fan Refridgerator Electricity Bank Account	1	1	1	1	1	Secondary	No	0			Wash Wound Consult Traditional Healer Consult with village health care worker	1	1	1	0	0	0	0	0	0	0	0	0		Decline to answer	0	0	0	0	0	0	0	0	0	0	0	1		No
1291	Sreepur	No	19	Female	6	No response	Piped Inside	Flush - to open latrine	Cement	TV Electric Fan Refridgerator Electricity Bank Account	1	1	1	1	1	Secondary	No	0			Wash Wound Consult with village health care worker	1	0	1	0	0	0	0	0	0	0	0	0		Decline to answer	0	0	0	0	0	0	0	0	0	0	0	1		No
1292	Sreepur	Yes	98	Male	8	Islam	Piped Inside	Flush - to sewer or tank	Cement	TV Electric Fan Refridgerator Electricity Bank Account	1	1	1	1	1	Masters and Above	No	0			Decline to answer	0	0	0	0	0	0	0	0	0	0	0	1		Decline to answer	0	0	0	0	0	0	0	0	0	0	0	1		No
1293	Sreepur	No	36	Male	5	Islam	Piped Inside	Flush - to sewer or tank	Cement	TV Electric Fan Refridgerator Electricity Bank Account	1	1	1	1	1	Degree	No	0			Decline to answer	0	0	0	0	0	0	0	0	0	0	0	1		Decline to answer	0	0	0	0	0	0	0	0	0	0	0	1		No
1294	Sreepur	No	25	Male	6	Islam	Tube Well	Flush - to open latrine	Tin	TV Electric Fan Refridgerator Electricity	1	1	1	1	0	No Education	No	0			Decline to answer	0	0	0	0	0	0	0	0	0	0	0	1		Decline to answer	0	0	0	0	0	0	0	0	0	0	0	1		No
1295	Sreepur	No	20	Male	6	Islam	Tube Well	Flush - to open latrine	Tin	TV Electric Fan Electricity	1	1	0	1	0	No Education	No	0			Decline to answer	0	0	0	0	0	0	0	0	0	0	0	1		Decline to answer	0	0	0	0	0	0	0	0	0	0	0	1		No
1296	Sreepur	No	30	Male	6	Islam	Piped Inside	Flush - to sewer or tank	Cement	TV Electric Fan Refridgerator Electricity Bank Account	1	1	1	1	1	No Education	No	0			Decline to answer	0	0	0	0	0	0	0	0	0	0	0	1		Decline to answer	0	0	0	0	0	0	0	0	0	0	0	1		No
[truncated: 1,207 more rows]
[truncated: 29 more columns]

## Sheet: Bites
Age of victim?	Date of bite	What type of animal bit this household member?	specify type of other animal	Who owns the animal that bit this household member?	specify other type of owner	Where on the body was this household member bitten?	Head / Neck	Chest	Arm / Hand	Leg / Foot	Did the animal that bit your household member die within 10 days of the bite?	wash the bite wound with soap and water within 2 hours after the bite?	Did this household member experience any complications or infections from the bite wound?	Did this household member seek medical care for the bite	Did this household member seek medical care for the bite/Yes, medical care	Did this household member seek medical care for the bite/Yes, traditional healer	Did this household member seek medical care for the bite/No care sought	How many days occurred between when this person was bit and medical care was sought?	Did this person not know the number of days between the bite and seeking medical care?	Did they receive rabies vaccine?	How many days (including the first visit) did you go to a clinic for a dose of rabies vaccine, even if you did not receive one?	On how many days did you actually receive a rabies vaccine?	Did they receive rabies immunoglobulin?	Why did they not receive rabies vaccine?	Why did they not receive rabies vaccine?/Did not think necessary	Why did they not receive rabies vaccine?/No nearby clinics	Why did they not receive rabies vaccine?/Clinic lacked trained staff to administer vax	Why did they not receive rabies vaccine?/No rabies vaccine at facility	Why did they not receive rabies vaccine?/No means of transportation	Why did they not receive rabies vaccine?/Rabies vaccine too expensive	Why did they not receive rabies vaccine?/Could not miss work	Why did they not receive rabies vaccine?/Other	specify other reasons for not receiving vaccine	Why did they not receive all of their rabies vaccine doses?	Why did they not receive all of their rabies vaccine doses?/Did not think necessary	Why did they not receive all of their rabies vaccine doses?/Adverse reaction to vaccine occurred	Why did they not receive all of their rabies vaccine doses?/Forgot	Why did they not receive all of their rabies vaccine doses?/Animal involved tested negative for rabies	Why did they not receive all of their rabies vaccine doses?/Animal involved observed in quarantine	Why did they not receive all of their rabies vaccine doses?/Not pleased with experience at clinic	Why did they not receive all of their rabies vaccine doses?/Distance to facility too far	Why did they not receive all of their rabies vaccine doses?/Could not miss work	Why did they not receive all of their rabies vaccine doses?/Other	specify other reason for not completing all vaccine doses	Why did this household member not seek medical care for the bite?	Why did this household member not seek medical care for the bite?/Did not think necessary	Why did this household member not seek medical care for the bite?/No nearby clinics	Why did this household member not seek medical care for the bite?/Clinic lacked trained staff to administer vax	Why did this household member not seek medical care for the bite?/No rabies vaccine at facility
[truncated: 85 more rows]
[truncated: 15 more columns]
